# Supplementary material for: ﻿A taxonomic study of Cheiloneurus Westwood (Hymenoptera, Encyrtidae) from China
Source: Zookeys. 2024 Apr 24;1198:143–72. doi: 10.3897/zookeys.1198.118944 (PMC11063624; doi:10.3897/zookeys.1198.118944)
Supplement: XML Treatment for Cheiloneurus axillaris [file zookeys.1198.118944-treatment1.xml]

<!DOCTYPE tp:taxon-treatment
  PUBLIC "-//TaxonX//DTD Taxonomic Treatment Publishing DTD v0 20100105//EN" "tax-treatment-NSO.dtd">
<tp:taxon-treatment xmlns:tp="http://www.plazi.org/taxpub"><tp:treatment-meta><kwd-group><label>Taxon classification</label><kwd>
                <named-content content-type="kingdom">Animalia</named-content>
              </kwd><kwd>
                <named-content content-type="order">Hymenoptera</named-content>
              </kwd><kwd>
                <named-content content-type="family">Encyrtidae</named-content>
              </kwd></kwd-group><mixed-citation publication-type="journal"><person-group><name><surname>Wang</surname><given-names>Haiyang</given-names></name><name><surname>Cui</surname><given-names>Wenyu</given-names></name><name><surname>Xi</surname><given-names>Chunxiang</given-names></name><name><surname>Cao</surname><given-names>Xinyu</given-names></name><name><surname>Li</surname><given-names>Weiqiong</given-names></name><name><surname>Zu</surname><given-names>Guohao</given-names></name></person-group><article-title>﻿A taxonomic study of <italic><tp:taxon-name><tp:taxon-name-part taxon-name-part-type="genus" reg="Cheiloneurus">Cheiloneurus</tp:taxon-name-part></tp:taxon-name></italic> Westwood (<tp:taxon-name><tp:taxon-name-part taxon-name-part-type="order">Hymenoptera</tp:taxon-name-part></tp:taxon-name>, <tp:taxon-name><tp:taxon-name-part taxon-name-part-type="family">Encyrtidae</tp:taxon-name-part></tp:taxon-name>) from China</article-title><source>Zookeys</source><day>24</day><month>04</month><year>2024</year><volume>1198</volume><fpage>143</fpage><lpage>172</lpage><pub-id pub-id-type="doi">10.3897/zookeys.1198.118944</pub-id></mixed-citation></tp:treatment-meta><tp:nomenclature><label>﻿</label><tp:taxon-name>
              <object-id xmlns:xlink="http://www.w3.org/1999/xlink" content-type="arpha" xlink:type="simple">299C3F36-CF2A-545C-8381-E55EBC44A2B6</object-id>
              <tp:taxon-name-part taxon-name-part-type="genus" reg="Cheiloneurus">Cheiloneurus</tp:taxon-name-part>
              <tp:taxon-name-part taxon-name-part-type="species" reg="axillaris">axillaris</tp:taxon-name-part>
            </tp:taxon-name><tp:taxon-authority>Hayat, Alam &amp; Agarwal, 1975</tp:taxon-authority><xref ref-type="fig" rid="F1">Figs 1–3</xref><tp:nomenclature-citation-list><tp:nomenclature-citation><tp:taxon-name>
                  <tp:taxon-name-part taxon-name-part-type="genus" reg="Cheiloneurus">Cheiloneurus</tp:taxon-name-part>
                  <tp:taxon-name-part taxon-name-part-type="species" reg="axillaris">axillaris</tp:taxon-name-part>
                </tp:taxon-name><comment><xref ref-type="bibr" rid="B12">Hayat et al. 1975</xref>: 47. Holotype ♀, <named-content xmlns:xlink="http://www.w3.org/1999/xlink" content-type="dwc:institutional_code" xlink:title="The Natural History Museum, London" xlink:href="http://grbio.org/institution/natural-history-museum-london" xlink:type="simple">BMNH</named-content>, India, Maharashtra, not examined. </comment></tp:nomenclature-citation><tp:nomenclature-citation><tp:taxon-name>
                  <tp:taxon-name-part taxon-name-part-type="genus" reg="Cheiloneurus">Cheiloneurus</tp:taxon-name-part>
                  <tp:taxon-name-part taxon-name-part-type="species" reg="axillaris">axillaris</tp:taxon-name-part>
                </tp:taxon-name><comment><xref ref-type="bibr" rid="B1">Anis and Hayat 2002</xref>: 171–172. </comment></tp:nomenclature-citation><tp:nomenclature-citation><tp:taxon-name>
                  <tp:taxon-name-part taxon-name-part-type="genus" reg="Cheiloneurus">Cheiloneurus</tp:taxon-name-part>
                  <tp:taxon-name-part taxon-name-part-type="species" reg="axillaris">axillaris</tp:taxon-name-part>
                </tp:taxon-name><comment><xref ref-type="bibr" rid="B34">Xu and He 2003</xref>: 103–104, examined plates. </comment></tp:nomenclature-citation></tp:nomenclature-citation-list></tp:nomenclature><tp:treatment-sec sec-type="material" id="SECID0EUQAE"><title>Material examined.</title><p>China – Yunnan • 2♀; Longchuan; <named-content xmlns:xlink="http://www.w3.org/1999/xlink" content-type="dwc:verbatimCoordinates" xlink:type="simple"><named-content content-type="geo-json" specific-use="{&#34;type&#34;:&#34;Point&#34;,&#34;coordinates&#34;:[97.792222,24.183056]}" id="NCID0E4QAE" xlink:type="simple">24°10'59"N, 97°47'32"E</named-content></named-content>; 1336 m elev.; 27 Ari. 2013; Guo-Hao Zu, Xiang-Xiang Jin, Chao Zhang leg.; by yellow pan trapping; <abbrev xmlns:xlink="http://www.w3.org/1999/xlink" xlink:title="insect collections of Tianjin Agricultural University" id="ABBRID0ECRAE" xlink:type="simple">TJAU</abbrev>-YN-CHE-001 to 002.</p><fig id="F1" position="float" orientation="portrait"><object-id xmlns:xlink="http://www.w3.org/1999/xlink" content-type="doi" xlink:type="simple">10.3897/zookeys.1198.118944.figures1-9</object-id><object-id xmlns:xlink="http://www.w3.org/1999/xlink" content-type="arpha" xlink:type="simple">63463B4E-0885-5815-A9D0-7764AA5F11A6</object-id><label>Figures 1–9.</label><caption><p><bold>1–3</bold><italic><tp:taxon-name><tp:taxon-name-part taxon-name-part-type="genus" reg="Cheiloneurus">Cheiloneurus</tp:taxon-name-part><tp:taxon-name-part taxon-name-part-type="species" reg="axillaris">axillaris</tp:taxon-name-part></tp:taxon-name></italic> ♀ <bold>1</bold> dorsal habitus <bold>2</bold> lateral habitus <bold>3</bold> ventral habitus <bold>4–6</bold><italic><tp:taxon-name><tp:taxon-name-part taxon-name-part-type="genus" reg="Cheiloneurus">Cheiloneurus</tp:taxon-name-part><tp:taxon-name-part taxon-name-part-type="species" reg="boldyrevi">boldyrevi</tp:taxon-name-part></tp:taxon-name></italic> ♀ <bold>4</bold> dorsal habitus <bold>5</bold> lateral habitus <bold>6</bold> ventral habitus <bold>7–9</bold><italic><tp:taxon-name><tp:taxon-name-part taxon-name-part-type="genus" reg="Cheiloneurus">Cheiloneurus</tp:taxon-name-part><tp:taxon-name-part taxon-name-part-type="species" reg="bouceki">bouceki</tp:taxon-name-part></tp:taxon-name></italic> ♀ <bold>7</bold> dorsal habitus <bold>8</bold> lateral habitus <bold>9</bold> ventral habitus.</p></caption><graphic xmlns:xlink="http://www.w3.org/1999/xlink" xlink:href="zookeys-1198-143_article-118944__-g001.jpg" position="float" orientation="portrait" xlink:type="simple" id="oo_1031771.jpg"><uri content-type="original_file" xlink:type="simple">https://binary.pensoft.net/fig/1031771</uri></graphic></fig></tp:treatment-sec><tp:treatment-sec sec-type="diagnosis" id="SECID0EMTAE"><title>Diagnosis.</title><p><bold>Female</bold>. Length, excluding ovipositor, 1.78–1.89 mm; head dark brown, gena with bluish-green metallic luster; antennal scape brown, with an apical white area; pedicel yellow; funicle yellowish brown; clava dark brown. Legs pale yellow to white.</p></tp:treatment-sec><tp:treatment-sec sec-type="description" id="SECID0EUTAE"><title>Description.</title><p>See <xref ref-type="bibr" rid="B12">Hayat et al. (1975)</xref>.</p></tp:treatment-sec><tp:treatment-sec sec-type="host" id="SECID0E5TAE"><title>Host.</title><p><tp:taxon-name><tp:taxon-name-part taxon-name-part-type="family">Coccidae</tp:taxon-name-part></tp:taxon-name>: <italic><tp:taxon-name><tp:taxon-name-part taxon-name-part-type="genus" reg="Ceroplastes">Ceroplastes</tp:taxon-name-part><tp:taxon-name-part taxon-name-part-type="species" reg="japonicus">japonicus</tp:taxon-name-part></tp:taxon-name></italic>, <italic><tp:taxon-name><tp:taxon-name-part taxon-name-part-type="genus" reg="Pulvinaria">Pulvinaria</tp:taxon-name-part><tp:taxon-name-part taxon-name-part-type="species" reg="psidii">psidii</tp:taxon-name-part></tp:taxon-name></italic>; <tp:taxon-name><tp:taxon-name-part taxon-name-part-type="family">Margarodidae</tp:taxon-name-part></tp:taxon-name>: <italic><tp:taxon-name><tp:taxon-name-part taxon-name-part-type="genus" reg="Icerya">Icerya</tp:taxon-name-part></tp:taxon-name></italic> sp. (<xref ref-type="bibr" rid="B12">Hayat et al. 1975</xref>).</p></tp:treatment-sec><tp:treatment-sec sec-type="distribution" id="SECID0EPVAE"><title>Distribution.</title><p>China (Fujian, Yunnan), Bangladesh, India.</p></tp:treatment-sec><ref-list><ref id="B12"><mixed-citation xmlns:xlink="http://www.w3.org/1999/xlink" xlink:type="simple"><person-group><name name-style="western"><surname>Hayat</surname><given-names>M</given-names></name><name name-style="western"><surname>Alam</surname><given-names>M</given-names></name><name name-style="western"><surname>Agarwal</surname><given-names>MM</given-names></name></person-group> (<year>1975</year>) <article-title>Taxonomic survey of encyrtid parasites (<tp:taxon-name><tp:taxon-name-part taxon-name-part-type="order">Hymenoptera</tp:taxon-name-part></tp:taxon-name>: <tp:taxon-name><tp:taxon-name-part taxon-name-part-type="family">Encyrtidae</tp:taxon-name-part></tp:taxon-name>) in India. Aligarh Muslim University Publication.</article-title><source>Zoological Series on Indian Insect Types</source><volume>9</volume>: <fpage>55</fpage>–<lpage>56</lpage>.</mixed-citation></ref><ref id="B1"><mixed-citation xmlns:xlink="http://www.w3.org/1999/xlink" xlink:type="simple"><person-group><name name-style="western"><surname>Anis</surname><given-names>SB</given-names></name><name name-style="western"><surname>Hayat</surname><given-names>M</given-names></name></person-group> (<year>2002</year>) <article-title>A revision of the Indian species of <italic><tp:taxon-name><tp:taxon-name-part taxon-name-part-type="genus">Cheiloneurus</tp:taxon-name-part></tp:taxon-name></italic> Westwood (<tp:taxon-name><tp:taxon-name-part taxon-name-part-type="order">Hymenoptera</tp:taxon-name-part></tp:taxon-name>: <tp:taxon-name><tp:taxon-name-part taxon-name-part-type="superfamily">Chalcidoidea</tp:taxon-name-part></tp:taxon-name>: <tp:taxon-name><tp:taxon-name-part taxon-name-part-type="family">Encyrtidae</tp:taxon-name-part></tp:taxon-name>).</article-title><source>Oriental Insects</source><volume>36</volume>(<issue>1</issue>): <fpage>129</fpage>–<lpage>209</lpage>. <ext-link xlink:href="10.1080/00305316.2002.10417330" ext-link-type="doi" xlink:type="simple">https://doi.org/10.1080/00305316.2002.10417330</ext-link></mixed-citation></ref><ref id="B34"><mixed-citation xmlns:xlink="http://www.w3.org/1999/xlink" xlink:type="simple"><person-group><name name-style="western"><surname>Xu</surname><given-names>ZH</given-names></name><name name-style="western"><surname>He</surname><given-names>JH</given-names></name></person-group> (<year>2003</year>) <tp:taxon-name><tp:taxon-name-part taxon-name-part-type="family">Encyrtidae</tp:taxon-name-part></tp:taxon-name>. Fauna of Insects of Fujian Province of China. Volume 7. Fujian Publishing House of Science and Technology, Fujian 527–528: 541–542.</mixed-citation></ref></ref-list></tp:taxon-treatment>
