# Supplementary material for: ﻿A taxonomic study of Cheiloneurus Westwood (Hymenoptera, Encyrtidae) from China
Source: Zookeys. 2024 Apr 24;1198:143–72. doi: 10.3897/zookeys.1198.118944 (PMC11063624; doi:10.3897/zookeys.1198.118944)
Supplement: XML Treatment for Cheiloneurus boldyrevi [file zookeys.1198.118944-treatment2.xml]

<!DOCTYPE tp:taxon-treatment
  PUBLIC "-//TaxonX//DTD Taxonomic Treatment Publishing DTD v0 20100105//EN" "tax-treatment-NSO.dtd">
<tp:taxon-treatment xmlns:tp="http://www.plazi.org/taxpub"><tp:treatment-meta><kwd-group><label>Taxon classification</label><kwd>
                <named-content content-type="kingdom">Animalia</named-content>
              </kwd><kwd>
                <named-content content-type="order">Hymenoptera</named-content>
              </kwd><kwd>
                <named-content content-type="family">Encyrtidae</named-content>
              </kwd></kwd-group><mixed-citation publication-type="journal"><person-group><name><surname>Wang</surname><given-names>Haiyang</given-names></name><name><surname>Cui</surname><given-names>Wenyu</given-names></name><name><surname>Xi</surname><given-names>Chunxiang</given-names></name><name><surname>Cao</surname><given-names>Xinyu</given-names></name><name><surname>Li</surname><given-names>Weiqiong</given-names></name><name><surname>Zu</surname><given-names>Guohao</given-names></name></person-group><article-title>﻿A taxonomic study of <italic><tp:taxon-name><tp:taxon-name-part taxon-name-part-type="genus" reg="Cheiloneurus">Cheiloneurus</tp:taxon-name-part></tp:taxon-name></italic> Westwood (<tp:taxon-name><tp:taxon-name-part taxon-name-part-type="order">Hymenoptera</tp:taxon-name-part></tp:taxon-name>, <tp:taxon-name><tp:taxon-name-part taxon-name-part-type="family">Encyrtidae</tp:taxon-name-part></tp:taxon-name>) from China</article-title><source>Zookeys</source><day>24</day><month>04</month><year>2024</year><volume>1198</volume><fpage>143</fpage><lpage>172</lpage><pub-id pub-id-type="doi">10.3897/zookeys.1198.118944</pub-id></mixed-citation></tp:treatment-meta><tp:nomenclature><label>﻿</label><tp:taxon-name>
              <object-id xmlns:xlink="http://www.w3.org/1999/xlink" content-type="arpha" xlink:type="simple">DF93B780-1855-5387-A853-22CFA263659F</object-id>
              <tp:taxon-name-part taxon-name-part-type="genus" reg="Cheiloneurus">Cheiloneurus</tp:taxon-name-part>
              <tp:taxon-name-part taxon-name-part-type="species" reg="boldyrevi">boldyrevi</tp:taxon-name-part>
            </tp:taxon-name><tp:taxon-authority>Trjapitzin &amp; Agekyan, 1978</tp:taxon-authority><xref ref-type="fig" rid="F1">Figs 4–6</xref><xref ref-type="fig" rid="F2">, 10–16</xref><tp:nomenclature-citation-list><tp:nomenclature-citation><tp:taxon-name>
                  <tp:taxon-name-part taxon-name-part-type="genus" reg="Cheiloneurus">Cheiloneurus</tp:taxon-name-part>
                  <tp:taxon-name-part taxon-name-part-type="species" reg="boldyrevi">boldyrevi</tp:taxon-name-part>
                </tp:taxon-name><comment> Trjapitzin and Agekyan, in <xref ref-type="bibr" rid="B28">Trjapitzin 1978</xref>: 309–310. Holotype ♀, ZISP, Russia, not examined. </comment></tp:nomenclature-citation><tp:nomenclature-citation><tp:taxon-name>
                  <tp:taxon-name-part taxon-name-part-type="genus" reg="Cheiloneurus">Cheiloneurus</tp:taxon-name-part>
                  <tp:taxon-name-part taxon-name-part-type="species" reg="boldyrevi">boldyrevi</tp:taxon-name-part>
                </tp:taxon-name><comment><xref ref-type="bibr" rid="B8">Guerrieri and Viggiani 2005</xref>: 312–313. </comment></tp:nomenclature-citation><tp:nomenclature-citation><tp:taxon-name>
                  <tp:taxon-name-part taxon-name-part-type="genus" reg="Cheiloneurus">Cheiloneurus</tp:taxon-name-part>
                  <tp:taxon-name-part taxon-name-part-type="species" reg="boldyrevi">boldyrevi</tp:taxon-name-part>
                </tp:taxon-name><comment><xref ref-type="bibr" rid="B14">Japoshvili et al. 2016</xref>: 367. </comment></tp:nomenclature-citation></tp:nomenclature-citation-list></tp:nomenclature><tp:treatment-sec sec-type="material" id="SECID0ETYAE"><title>Material examined.</title><p>China – Tianjin • 1♀; Xiqing, Tianjin Agricultural University; <named-content xmlns:xlink="http://www.w3.org/1999/xlink" content-type="dwc:verbatimCoordinates" xlink:type="simple"><named-content content-type="geo-json" specific-use="{&#34;type&#34;:&#34;Point&#34;,&#34;coordinates&#34;:[117.093889,39.089167]}" id="NCID0E3YAE" xlink:type="simple">39°5'21"N, 117°5'38"E</named-content></named-content>; 13 m elev.; 12–30 Jun. 2023; Hai-Yang Wang, Xin-Yu Cao leg.; by Malaise trapping; <abbrev xmlns:xlink="http://www.w3.org/1999/xlink" xlink:title="insect collections of Tianjin Agricultural University" id="ABBRID0EBZAE" xlink:type="simple">TJAU</abbrev>-TJ-CHE-001.</p></tp:treatment-sec><tp:treatment-sec sec-type="description" id="SECID0EFZAE"><title>Description.</title><p>Length, excluding ovipositor, 2.88 mm. Head generally brown; gena with metallic-green luster; antennal scape orange, pedicel and <abbrev xmlns:xlink="http://www.w3.org/1999/xlink" xlink:title="minimum frontovertex width" id="ABBRID0ELZAE" xlink:type="simple">F1</abbrev>–F2 brown, F3 brown with whitish spot in the upper corner of the fore margin, F4–F6 white, clava black, apex paler; basal half of pronotum dark brown and apical half orange, mesoscutum dark brown with metallic-green luster, axilla and scutellum orange, propodeum black, legs orange, fore coxa and basal half of femur, mid basal half of femur, hind coxa, base and apex of tibia whitish. Frontovertex 0.19× head width; eye height 2.06× malar space (Fig. <xref ref-type="fig" rid="F2">10</xref>); antennal scape 4.14× as long as wide; pedicel 2.22× as long as wide and longer than <abbrev xmlns:xlink="http://www.w3.org/1999/xlink" xlink:title="minimum frontovertex width" id="ABBRID0ETZAE" xlink:type="simple">F1</abbrev>, funicle 6-segmented, <abbrev xmlns:xlink="http://www.w3.org/1999/xlink" xlink:title="minimum frontovertex width" id="ABBRID0EXZAE" xlink:type="simple">F1</abbrev>–F3 and F5 longer than width, F4 subquadrate, F6 wider than long; clava 3-segmented, 2.26× as long as width, longer than F4–F6 combined (Fig. <xref ref-type="fig" rid="F2">11</xref>); fore wing 3.33× as long as wide; linea calva not interrupted and open posteriorly (Fig. <xref ref-type="fig" rid="F2">13</xref>); ovipositor (Fig. <xref ref-type="fig" rid="F2">15</xref>) 1.36× as long as mid tibia (Fig. <xref ref-type="fig" rid="F2">16</xref>), distinctly exserted.</p><fig id="F2" position="float" orientation="portrait"><object-id xmlns:xlink="http://www.w3.org/1999/xlink" content-type="doi" xlink:type="simple">10.3897/zookeys.1198.118944.figures10-16</object-id><object-id xmlns:xlink="http://www.w3.org/1999/xlink" content-type="arpha" xlink:type="simple">C4487DAF-C59C-5306-892C-1B52BE05835F</object-id><label>Figures 10–16.</label><caption><p><italic><tp:taxon-name><tp:taxon-name-part taxon-name-part-type="genus" reg="Cheiloneurus">Cheiloneurus</tp:taxon-name-part><tp:taxon-name-part taxon-name-part-type="species" reg="boldyrevi">boldyrevi</tp:taxon-name-part></tp:taxon-name></italic> ♀ <bold>10</bold> head <bold>11</bold> antenna <bold>12</bold> mesosoma <bold>13</bold> fore wing <bold>14</bold> hind wing <bold>15</bold> metasoma <bold>16</bold> legs. Scale bars: 100 μm.</p></caption><graphic xmlns:xlink="http://www.w3.org/1999/xlink" xlink:href="zookeys-1198-143_article-118944__-g002.jpg" position="float" orientation="portrait" xlink:type="simple" id="oo_1031772.jpg"><uri content-type="original_file" xlink:type="simple">https://binary.pensoft.net/fig/1031772</uri></graphic></fig></tp:treatment-sec><tp:treatment-sec sec-type="host" id="SECID0ER2AE"><title>Host.</title><p><tp:taxon-name><tp:taxon-name-part taxon-name-part-type="genus" reg="Dryinidae">Dryinidae</tp:taxon-name-part></tp:taxon-name>: <italic><tp:taxon-name><tp:taxon-name-part taxon-name-part-type="genus" reg="Neodryinus">Neodryinus</tp:taxon-name-part><tp:taxon-name-part taxon-name-part-type="species" reg="typhlocybae">typhlocybae</tp:taxon-name-part></tp:taxon-name></italic>; <tp:taxon-name><tp:taxon-name-part taxon-name-part-type="family">Syrphidae</tp:taxon-name-part></tp:taxon-name>: <italic><tp:taxon-name><tp:taxon-name-part taxon-name-part-type="genus" reg="Paragus">Paragus</tp:taxon-name-part></tp:taxon-name></italic> sp., <tp:taxon-name><tp:taxon-name-part taxon-name-part-type="family">Syrphidae</tp:taxon-name-part></tp:taxon-name> sp.; <tp:taxon-name><tp:taxon-name-part taxon-name-part-type="family">Flatidae</tp:taxon-name-part></tp:taxon-name>: <italic><tp:taxon-name><tp:taxon-name-part taxon-name-part-type="genus" reg="Metcalfa">Metcalfa</tp:taxon-name-part><tp:taxon-name-part taxon-name-part-type="species" reg="pruinose">pruinose</tp:taxon-name-part></tp:taxon-name></italic> (<xref ref-type="bibr" rid="B8">Guerrieri and Viggiani 2005</xref>).</p></tp:treatment-sec><tp:treatment-sec sec-type="distribution" id="SECID0EN4AE"><title>Distribution.</title><p>China (Tianjin), Armenia, Bulgaria, France, Georgia, Greece, Iran, Italy, Moldova, Netherlands, Portugal, Russia, Spain, Tadzhikistan, Ukraine, Uzbekistan.</p></tp:treatment-sec><tp:treatment-sec sec-type="comments" id="SECID0ES4AE"><title>Comments.</title><p>This is the first record from China.</p></tp:treatment-sec><tp:treatment-sec><!--Section generated to contain objects referenced in tp:taxon-treatment.--><fig id="F1" position="float" orientation="portrait"><object-id xmlns:xlink="http://www.w3.org/1999/xlink" content-type="doi" xlink:type="simple">10.3897/zookeys.1198.118944.figures1-9</object-id><object-id xmlns:xlink="http://www.w3.org/1999/xlink" content-type="arpha" xlink:type="simple">63463B4E-0885-5815-A9D0-7764AA5F11A6</object-id><label>Figures 1–9.</label><caption><p><bold>1–3</bold><italic><tp:taxon-name><tp:taxon-name-part taxon-name-part-type="genus" reg="Cheiloneurus">Cheiloneurus</tp:taxon-name-part><tp:taxon-name-part taxon-name-part-type="species" reg="axillaris">axillaris</tp:taxon-name-part></tp:taxon-name></italic> ♀ <bold>1</bold> dorsal habitus <bold>2</bold> lateral habitus <bold>3</bold> ventral habitus <bold>4–6</bold><italic><tp:taxon-name><tp:taxon-name-part taxon-name-part-type="genus" reg="Cheiloneurus">Cheiloneurus</tp:taxon-name-part><tp:taxon-name-part taxon-name-part-type="species" reg="boldyrevi">boldyrevi</tp:taxon-name-part></tp:taxon-name></italic> ♀ <bold>4</bold> dorsal habitus <bold>5</bold> lateral habitus <bold>6</bold> ventral habitus <bold>7–9</bold><italic><tp:taxon-name><tp:taxon-name-part taxon-name-part-type="genus" reg="Cheiloneurus">Cheiloneurus</tp:taxon-name-part><tp:taxon-name-part taxon-name-part-type="species" reg="bouceki">bouceki</tp:taxon-name-part></tp:taxon-name></italic> ♀ <bold>7</bold> dorsal habitus <bold>8</bold> lateral habitus <bold>9</bold> ventral habitus.</p></caption><graphic xmlns:xlink="http://www.w3.org/1999/xlink" xlink:href="zookeys-1198-143_article-118944__-g001.jpg" position="float" orientation="portrait" xlink:type="simple" id="oo_1031771.jpg"><uri content-type="original_file" xlink:type="simple">https://binary.pensoft.net/fig/1031771</uri></graphic></fig></tp:treatment-sec><ref-list><ref id="B28"><mixed-citation xmlns:xlink="http://www.w3.org/1999/xlink" xlink:type="simple"><person-group><name name-style="western"><surname>Trjapitzin</surname><given-names>VA</given-names></name></person-group> (<year>1978</year>) <article-title><tp:taxon-name><tp:taxon-name-part taxon-name-part-type="order">Hymenoptera</tp:taxon-name-part></tp:taxon-name> II. <tp:taxon-name><tp:taxon-name-part taxon-name-part-type="superfamily">Chalcidoidea</tp:taxon-name-part></tp:taxon-name> 7. <tp:taxon-name><tp:taxon-name-part taxon-name-part-type="family">Encyrtidae</tp:taxon-name-part></tp:taxon-name>.</article-title><source>Opredeliteli Nasekomykh Evropeyskoy Chasti SSR</source><volume>3</volume>: <fpage>236</fpage>–<lpage>328</lpage>. [in Russian]</mixed-citation></ref><ref id="B8"><mixed-citation xmlns:xlink="http://www.w3.org/1999/xlink" xlink:type="simple"><person-group><name name-style="western"><surname>Guerrieri</surname><given-names>E</given-names></name><name name-style="western"><surname>Viggiani</surname><given-names>G</given-names></name></person-group> (<year>2005</year>) <article-title>A review of the encyrtid (<tp:taxon-name><tp:taxon-name-part taxon-name-part-type="order">Hymenoptera</tp:taxon-name-part></tp:taxon-name>: <tp:taxon-name><tp:taxon-name-part taxon-name-part-type="superfamily">Chalcidoidea</tp:taxon-name-part></tp:taxon-name>) parasitoids of <tp:taxon-name><tp:taxon-name-part taxon-name-part-type="genus">Dryinidae</tp:taxon-name-part></tp:taxon-name> (<tp:taxon-name><tp:taxon-name-part taxon-name-part-type="order">Hymenoptera</tp:taxon-name-part></tp:taxon-name>: <tp:taxon-name><tp:taxon-name-part taxon-name-part-type="superfamily">Chrysidoidea</tp:taxon-name-part></tp:taxon-name>) with description of a new species of <italic><tp:taxon-name><tp:taxon-name-part taxon-name-part-type="genus">Cheiloneurus</tp:taxon-name-part></tp:taxon-name></italic>.</article-title><source>Systematics and Biodiversity</source><volume>2</volume>(<issue>3</issue>): <fpage>305</fpage>–<lpage>317</lpage>. <ext-link xlink:href="10.1017/S1477200004001537" ext-link-type="doi" xlink:type="simple">https://doi.org/10.1017/S1477200004001537</ext-link></mixed-citation></ref><ref id="B14"><mixed-citation xmlns:xlink="http://www.w3.org/1999/xlink" xlink:type="simple"><person-group><name name-style="western"><surname>Japoshvili</surname><given-names>G</given-names></name><name name-style="western"><surname>Higashiura</surname><given-names>Y</given-names></name><name name-style="western"><surname>Kamitani</surname><given-names>S</given-names></name></person-group> (<year>2016</year>) <article-title>A review of Japanese <tp:taxon-name><tp:taxon-name-part taxon-name-part-type="family">Encyrtidae</tp:taxon-name-part></tp:taxon-name> (<tp:taxon-name><tp:taxon-name-part taxon-name-part-type="order">Hymenoptera</tp:taxon-name-part></tp:taxon-name>), with descriptions of new species, new records and comments on the types described by Japanese authors.</article-title><source>Acta Entomologica Musei Nationalis</source><volume>56</volume>(<issue>1</issue>): <fpage>345</fpage>–<lpage>401</lpage>.</mixed-citation></ref></ref-list></tp:taxon-treatment>
