# Supplementary material for: ﻿A taxonomic study of Cheiloneurus Westwood (Hymenoptera, Encyrtidae) from China
Source: Zookeys. 2024 Apr 24;1198:143–72. doi: 10.3897/zookeys.1198.118944 (PMC11063624; doi:10.3897/zookeys.1198.118944)
Supplement: XML Treatment for Cheiloneurus chinensis [file zookeys.1198.118944-treatment4.xml]

<!DOCTYPE tp:taxon-treatment
  PUBLIC "-//TaxonX//DTD Taxonomic Treatment Publishing DTD v0 20100105//EN" "tax-treatment-NSO.dtd">
<tp:taxon-treatment xmlns:tp="http://www.plazi.org/taxpub"><tp:treatment-meta><kwd-group><label>Taxon classification</label><kwd>
                <named-content content-type="kingdom">Animalia</named-content>
              </kwd><kwd>
                <named-content content-type="order">Hymenoptera</named-content>
              </kwd><kwd>
                <named-content content-type="family">Encyrtidae</named-content>
              </kwd></kwd-group><mixed-citation publication-type="journal"><person-group><name><surname>Wang</surname><given-names>Haiyang</given-names></name><name><surname>Cui</surname><given-names>Wenyu</given-names></name><name><surname>Xi</surname><given-names>Chunxiang</given-names></name><name><surname>Cao</surname><given-names>Xinyu</given-names></name><name><surname>Li</surname><given-names>Weiqiong</given-names></name><name><surname>Zu</surname><given-names>Guohao</given-names></name></person-group><article-title>﻿A taxonomic study of <italic><tp:taxon-name><tp:taxon-name-part taxon-name-part-type="genus" reg="Cheiloneurus">Cheiloneurus</tp:taxon-name-part></tp:taxon-name></italic> Westwood (<tp:taxon-name><tp:taxon-name-part taxon-name-part-type="order">Hymenoptera</tp:taxon-name-part></tp:taxon-name>, <tp:taxon-name><tp:taxon-name-part taxon-name-part-type="family">Encyrtidae</tp:taxon-name-part></tp:taxon-name>) from China</article-title><source>Zookeys</source><day>24</day><month>04</month><year>2024</year><volume>1198</volume><fpage>143</fpage><lpage>172</lpage><pub-id pub-id-type="doi">10.3897/zookeys.1198.118944</pub-id></mixed-citation></tp:treatment-meta><tp:nomenclature><label>﻿</label><tp:taxon-name>
              <object-id xmlns:xlink="http://www.w3.org/1999/xlink" content-type="arpha" xlink:type="simple">EA27220D-D086-5FDA-BA9A-221C5C51872D</object-id>
              <tp:taxon-name-part taxon-name-part-type="genus" reg="Cheiloneurus">Cheiloneurus</tp:taxon-name-part>
              <tp:taxon-name-part taxon-name-part-type="species" reg="chinensis">chinensis</tp:taxon-name-part>
            </tp:taxon-name><tp:taxon-authority>Shi, Wang, Si &amp; Wang, 1994</tp:taxon-authority><xref ref-type="fig" rid="F4">Figs 23–25</xref><xref ref-type="fig" rid="F5">, 32–38</xref><tp:nomenclature-citation-list><tp:nomenclature-citation><tp:taxon-name>
                  <tp:taxon-name-part taxon-name-part-type="genus" reg="Cheiloneurus">Cheiloneurus</tp:taxon-name-part>
                  <tp:taxon-name-part taxon-name-part-type="species" reg="chinensis">chinensis</tp:taxon-name-part>
                </tp:taxon-name><comment><xref ref-type="bibr" rid="B26">Shi et al. 1994</xref>: 26. Holotype ♀, <named-content xmlns:xlink="http://www.w3.org/1999/xlink" content-type="dwc:institutional_code" xlink:title="Department of Plant Protection, Henan Agricultural University" xlink:href="http://grbio.org/institution/henan-agricultural-university" xlink:type="simple">HAUZ</named-content>, China, examined plates. </comment></tp:nomenclature-citation></tp:nomenclature-citation-list></tp:nomenclature><tp:treatment-sec sec-type="material" id="SECID0EJFAG"><title>Material examined.</title><p>China – Henan • 3♀; Gongyi, Luzhuang; <named-content xmlns:xlink="http://www.w3.org/1999/xlink" content-type="dwc:verbatimCoordinates" xlink:type="simple"><named-content content-type="geo-json" specific-use="{&#34;type&#34;:&#34;Point&#34;,&#34;coordinates&#34;:[112.871667,34.616944]}" id="NCID0ESFAG" xlink:type="simple">34°37'1"N, 112°52'18"E</named-content></named-content>; 213 m elev.; 15 Jun. 2016; Guo-Hao Zu, Nai-Zhi Li, Jian-Wei Zu leg.; by yellow pan trapping; <abbrev xmlns:xlink="http://www.w3.org/1999/xlink" xlink:title="insect collections of Tianjin Agricultural University" id="ABBRID0EXFAG" xlink:type="simple">TJAU</abbrev>-HN-CHE-001 to 003.</p></tp:treatment-sec><tp:treatment-sec sec-type="diagnosis" id="SECID0E2FAG"><title>Diagnosis.</title><p><bold>Female</bold>. Length, excluding ovipositor, 2.4 mm; Antennal (Fig. <xref ref-type="fig" rid="F5">33</xref>) scape slightly expanded in middle, yellowish brown, ventral margin brown and with an apical one-third white; pedicel brown; <abbrev xmlns:xlink="http://www.w3.org/1999/xlink" xlink:title="minimum frontovertex width" id="ABBRID0EHGAG" xlink:type="simple">F1</abbrev>–F2 brown, F3–F5 white and lower margin brown, F6 dark; clava dark; apical half of msoscutum darker than basal half (Fig. <xref ref-type="fig" rid="F5">34</xref>); legs (Fig. <xref ref-type="fig" rid="F5">38</xref>) yellowish brown, except for fore coxa, basal half of fore femora, basal two-thirds of mid femora, hind coxa and basal of tibia yellowish white.</p><fig id="F4" position="float" orientation="portrait"><object-id xmlns:xlink="http://www.w3.org/1999/xlink" content-type="doi" xlink:type="simple">10.3897/zookeys.1198.118944.figures23-31</object-id><object-id xmlns:xlink="http://www.w3.org/1999/xlink" content-type="arpha" xlink:type="simple">17AF2976-2E47-5D87-8081-657B564EEF79</object-id><label>Figures 23–31.</label><caption><p><bold>23–25</bold><italic><tp:taxon-name><tp:taxon-name-part taxon-name-part-type="genus" reg="Cheiloneurus">Cheiloneurus</tp:taxon-name-part><tp:taxon-name-part taxon-name-part-type="species" reg="chinensis">chinensis</tp:taxon-name-part></tp:taxon-name></italic> ♀ <bold>23</bold> dorsal habitus <bold>24</bold> lateral habitus <bold>25</bold> ventral habitus <bold>26–31</bold><italic><tp:taxon-name><tp:taxon-name-part taxon-name-part-type="genus" reg="Cheiloneurus">Cheiloneurus</tp:taxon-name-part><tp:taxon-name-part taxon-name-part-type="species" reg="claviger">claviger</tp:taxon-name-part></tp:taxon-name></italic> ♀ <bold>26</bold> dorsal habitus (Oriental) <bold>27</bold> lateral habitus (Oriental) <bold>28</bold> ventral habitus (Oriental) <bold>29</bold> dorsal habitus (Palaearctic) <bold>30</bold> lateral habitus (Palaearctic) <bold>31</bold> ventral habitus (Palaearctic).</p></caption><graphic xmlns:xlink="http://www.w3.org/1999/xlink" xlink:href="zookeys-1198-143_article-118944__-g004.jpg" position="float" orientation="portrait" xlink:type="simple" id="oo_1031774.jpg"><uri content-type="original_file" xlink:type="simple">https://binary.pensoft.net/fig/1031774</uri></graphic></fig><fig id="F5" position="float" orientation="portrait"><object-id xmlns:xlink="http://www.w3.org/1999/xlink" content-type="doi" xlink:type="simple">10.3897/zookeys.1198.118944.figures32-38</object-id><object-id xmlns:xlink="http://www.w3.org/1999/xlink" content-type="arpha" xlink:type="simple">895BE181-734E-54E4-983E-6F172C755E47</object-id><label>Figures 32–38.</label><caption><p><italic><tp:taxon-name><tp:taxon-name-part taxon-name-part-type="genus" reg="Cheiloneurus">Cheiloneurus</tp:taxon-name-part><tp:taxon-name-part taxon-name-part-type="species" reg="chinensis">chinensis</tp:taxon-name-part></tp:taxon-name></italic> ♀ <bold>32</bold> head <bold>33</bold> antenna <bold>34</bold> mesosoma <bold>35</bold> fore wing <bold>36</bold> hind wing <bold>37</bold> metasoma <bold>38</bold> legs. Scale bars: 100 μm.</p></caption><graphic xmlns:xlink="http://www.w3.org/1999/xlink" xlink:href="zookeys-1198-143_article-118944__-g005.jpg" position="float" orientation="portrait" xlink:type="simple" id="oo_1031775.jpg"><uri content-type="original_file" xlink:type="simple">https://binary.pensoft.net/fig/1031775</uri></graphic></fig></tp:treatment-sec><tp:treatment-sec sec-type="description" id="SECID0ESJAG"><title>Description.</title><p>See <xref ref-type="bibr" rid="B26">Shi et al. (1994)</xref>.</p></tp:treatment-sec><tp:treatment-sec sec-type="host" id="SECID0E3JAG"><title>Host.</title><p><tp:taxon-name><tp:taxon-name-part taxon-name-part-type="family">Coccidae</tp:taxon-name-part></tp:taxon-name>: <italic><tp:taxon-name><tp:taxon-name-part taxon-name-part-type="genus" reg="Ericerus">Ericerus</tp:taxon-name-part><tp:taxon-name-part taxon-name-part-type="species" reg="pela">pela</tp:taxon-name-part></tp:taxon-name></italic>, <italic><tp:taxon-name><tp:taxon-name-part taxon-name-part-type="genus" reg="Eulecanium">Eulecanium</tp:taxon-name-part></tp:taxon-name></italic> sp.; <tp:taxon-name><tp:taxon-name-part taxon-name-part-type="family">Kermesidae</tp:taxon-name-part></tp:taxon-name>: <italic><tp:taxon-name><tp:taxon-name-part taxon-name-part-type="genus" reg="Kermes">Kermes</tp:taxon-name-part><tp:taxon-name-part taxon-name-part-type="species" reg="quercus">quercus</tp:taxon-name-part></tp:taxon-name></italic> (<xref ref-type="bibr" rid="B35">Xu and Huang 2004</xref>).</p></tp:treatment-sec><tp:treatment-sec sec-type="distribution" id="SECID0ENLAG"><title>Distribution.</title><p>China (Beijing, Liaoning, Henan, Hunan, Hainan, Shandong, Tianjin).</p></tp:treatment-sec><ref-list><ref id="B26"><mixed-citation xmlns:xlink="http://www.w3.org/1999/xlink" xlink:type="simple"><person-group><name name-style="western"><surname>Shi</surname><given-names>ZY</given-names></name><name name-style="western"><surname>Wang</surname><given-names>HZ</given-names></name><name name-style="western"><surname>Si</surname><given-names>SG</given-names></name><name name-style="western"><surname>Wang</surname><given-names>GP</given-names></name></person-group> (<year>1994</year>) <article-title>Two new species of the genus <italic><tp:taxon-name><tp:taxon-name-part taxon-name-part-type="genus">Cheiloneurus</tp:taxon-name-part></tp:taxon-name></italic> from China (<tp:taxon-name><tp:taxon-name-part taxon-name-part-type="order">Hymenoptera</tp:taxon-name-part></tp:taxon-name>: <tp:taxon-name><tp:taxon-name-part taxon-name-part-type="family">Encyrtidae</tp:taxon-name-part></tp:taxon-name>).</article-title><source>Acta Agriculturae Universitatis Henanensis</source><volume>28</volume>(<issue>1</issue>): <fpage>25</fpage>–<lpage>28</lpage>. <ext-link xlink:href="10.16445/j.cnki.1000-2340.1994.01.005" ext-link-type="doi" xlink:type="simple">https://doi.org/10.16445/j.cnki.1000-2340.1994.01.005</ext-link></mixed-citation></ref><ref id="B35"><mixed-citation xmlns:xlink="http://www.w3.org/1999/xlink" xlink:type="simple"><person-group><name name-style="western"><surname>Xu</surname><given-names>ZH</given-names></name><name name-style="western"><surname>Huang</surname><given-names>J</given-names></name></person-group> (<year>2004</year>) <source>Chinese Fauna of Parasitic Wasps on Scale Insects.</source><publisher-name>Shanghai Scientific &amp; Technical Publishers</publisher-name>, <publisher-loc>Shanghai</publisher-loc>, <size units="page">524 pp</size>.</mixed-citation></ref></ref-list></tp:taxon-treatment>
