# Supplementary material for: ﻿A taxonomic study of Cheiloneurus Westwood (Hymenoptera, Encyrtidae) from China
Source: Zookeys. 2024 Apr 24;1198:143–72. doi: 10.3897/zookeys.1198.118944 (PMC11063624; doi:10.3897/zookeys.1198.118944)
Supplement: XML Treatment for Cheiloneurus claviger [file zookeys.1198.118944-treatment5.xml]

<!DOCTYPE tp:taxon-treatment
  PUBLIC "-//TaxonX//DTD Taxonomic Treatment Publishing DTD v0 20100105//EN" "tax-treatment-NSO.dtd">
<tp:taxon-treatment xmlns:tp="http://www.plazi.org/taxpub"><tp:treatment-meta><kwd-group><label>Taxon classification</label><kwd>
                <named-content content-type="kingdom">Animalia</named-content>
              </kwd><kwd>
                <named-content content-type="order">Hymenoptera</named-content>
              </kwd><kwd>
                <named-content content-type="family">Encyrtidae</named-content>
              </kwd></kwd-group><mixed-citation publication-type="journal"><person-group><name><surname>Wang</surname><given-names>Haiyang</given-names></name><name><surname>Cui</surname><given-names>Wenyu</given-names></name><name><surname>Xi</surname><given-names>Chunxiang</given-names></name><name><surname>Cao</surname><given-names>Xinyu</given-names></name><name><surname>Li</surname><given-names>Weiqiong</given-names></name><name><surname>Zu</surname><given-names>Guohao</given-names></name></person-group><article-title>﻿A taxonomic study of <italic><tp:taxon-name><tp:taxon-name-part taxon-name-part-type="genus" reg="Cheiloneurus">Cheiloneurus</tp:taxon-name-part></tp:taxon-name></italic> Westwood (<tp:taxon-name><tp:taxon-name-part taxon-name-part-type="order">Hymenoptera</tp:taxon-name-part></tp:taxon-name>, <tp:taxon-name><tp:taxon-name-part taxon-name-part-type="family">Encyrtidae</tp:taxon-name-part></tp:taxon-name>) from China</article-title><source>Zookeys</source><day>24</day><month>04</month><year>2024</year><volume>1198</volume><fpage>143</fpage><lpage>172</lpage><pub-id pub-id-type="doi">10.3897/zookeys.1198.118944</pub-id></mixed-citation></tp:treatment-meta><tp:nomenclature><label>﻿</label><tp:taxon-name>
              <object-id xmlns:xlink="http://www.w3.org/1999/xlink" content-type="arpha" xlink:type="simple">83A815AB-1C63-5002-AB71-D4A592E446B6</object-id>
              <tp:taxon-name-part taxon-name-part-type="genus" reg="Cheiloneurus">Cheiloneurus</tp:taxon-name-part>
              <tp:taxon-name-part taxon-name-part-type="species" reg="claviger">claviger</tp:taxon-name-part>
            </tp:taxon-name><tp:taxon-authority>Thomson, 1876</tp:taxon-authority><xref ref-type="fig" rid="F4">Figs 26–31</xref><xref ref-type="fig" rid="F6">, 39–45</xref><xref ref-type="fig" rid="F7">, 46–51</xref><tp:nomenclature-citation-list><tp:nomenclature-citation><tp:taxon-name>
                  <tp:taxon-name-part taxon-name-part-type="genus" reg="Cheiloneurus">Cheiloneurus</tp:taxon-name-part>
                  <tp:taxon-name-part taxon-name-part-type="species" reg="claviger">claviger</tp:taxon-name-part>
                </tp:taxon-name><comment><xref ref-type="bibr" rid="B27">Thomson 1876</xref>: 160. Lectotype ♀, LUZN, Sweden, not examined. </comment></tp:nomenclature-citation><tp:nomenclature-citation><tp:taxon-name>
                  <tp:taxon-name-part taxon-name-part-type="genus" reg="Cheiloneurus">Cheiloneurus</tp:taxon-name-part>
                  <tp:taxon-name-part taxon-name-part-type="species" reg="japonicus">japonicus</tp:taxon-name-part>
                </tp:taxon-name><comment><xref ref-type="bibr" rid="B3">Ashmead 1904</xref>: 156. Holotype ♀, <named-content xmlns:xlink="http://www.w3.org/1999/xlink" content-type="dwc:institutional_code" xlink:title="United States National Museum of Natural History" xlink:href="http://grbio.org/institution/smithsonian-institution-national-museum-natural-history-0" xlink:type="simple">USNM</named-content>, Japan. Synonymized with <tp:taxon-name><tp:taxon-name-part taxon-name-part-type="genus" reg="Cheiloneurus">C.</tp:taxon-name-part><tp:taxon-name-part taxon-name-part-type="species" reg="claviger">claviger</tp:taxon-name-part></tp:taxon-name> by <xref ref-type="bibr" rid="B14">Japoshvili et al. (2016</xref>: 367). </comment></tp:nomenclature-citation><tp:nomenclature-citation><tp:taxon-name>
                  <tp:taxon-name-part taxon-name-part-type="genus" reg="Chiloneurus">Chiloneurus</tp:taxon-name-part>
                  <tp:taxon-name-part taxon-name-part-type="species" reg="graeffei">graeffei</tp:taxon-name-part>
                </tp:taxon-name><comment><xref ref-type="bibr" rid="B25">Ruschka 1923</xref>: 9–10. Holotype ♀, Austria. Synonymized with <tp:taxon-name><tp:taxon-name-part taxon-name-part-type="genus" reg="Cheiloneurus">C.</tp:taxon-name-part><tp:taxon-name-part taxon-name-part-type="species" reg="claviger">claviger</tp:taxon-name-part></tp:taxon-name> by <xref ref-type="bibr" rid="B4">Claridge (1958</xref>: 156–161). </comment></tp:nomenclature-citation><tp:nomenclature-citation><tp:taxon-name>
                  <tp:taxon-name-part taxon-name-part-type="genus" reg="Cheiloneurus">Cheiloneurus</tp:taxon-name-part>
                  <tp:taxon-name-part taxon-name-part-type="species" reg="claviger">claviger</tp:taxon-name-part>
                </tp:taxon-name><comment> Shi 1994: 27–28; Xu and Huang 2003: 104–106, examined plates. </comment></tp:nomenclature-citation></tp:nomenclature-citation-list></tp:nomenclature><tp:treatment-sec sec-type="material" id="SECID0EAQAG"><title>Material examined.</title><p>China – Liaoning • 1♀; Huludao, Jianchang, Bailong Mountain National Nature Reserve; <named-content xmlns:xlink="http://www.w3.org/1999/xlink" content-type="dwc:verbatimCoordinates" xlink:type="simple"><named-content content-type="geo-json" specific-use="{&#34;type&#34;:&#34;Point&#34;,&#34;coordinates&#34;:[119.837222,40.824444]}" id="NCID0EJQAG" xlink:type="simple">40°49'28"N, 119°50'14"E</named-content></named-content>; 716 m elev.; 13 Jul. 2012; Guo-Hao Zu, Ye Chen, Chao Zhang leg.; by yellow pan trapping; <abbrev xmlns:xlink="http://www.w3.org/1999/xlink" xlink:title="insect collections of Tianjin Agricultural University" id="ABBRID0EOQAG" xlink:type="simple">TJAU</abbrev>-LN-CHE-001 – Hainan • 1♀; Lingshui Li Autonomous County Diaoluo Mountain; <named-content xmlns:xlink="http://www.w3.org/1999/xlink" content-type="dwc:verbatimCoordinates" xlink:type="simple"><named-content content-type="geo-json" specific-use="{&#34;type&#34;:&#34;Point&#34;,&#34;coordinates&#34;:[109.915833,18.659722]}" id="NCID0EVQAG" xlink:type="simple">18°39'35"N, 109°54'57"E</named-content></named-content>; 1499 m elev.; 06 May 2016; Guo-Hao Zu leg.; by yellow pan trapping; <abbrev xmlns:xlink="http://www.w3.org/1999/xlink" xlink:title="insect collections of Tianjin Agricultural University" id="ABBRID0E1QAG" xlink:type="simple">TJAU</abbrev>-HN-CHE-001 – Beijing • 4♀; Huairou; <named-content xmlns:xlink="http://www.w3.org/1999/xlink" content-type="dwc:verbatimCoordinates" xlink:type="simple"><named-content content-type="geo-json" specific-use="{&#34;type&#34;:&#34;Point&#34;,&#34;coordinates&#34;:[116.631944,40.316389]}" id="NCID0EBRAG" xlink:type="simple">40°18'59"N, 116°37'55"E</named-content></named-content>; 58 m elev.; 20–30 May 2012; Guo-Hao Zu leg.; by Malaise trapping; <abbrev xmlns:xlink="http://www.w3.org/1999/xlink" xlink:title="insect collections of Tianjin Agricultural University" id="ABBRID0EGRAG" xlink:type="simple">TJAU</abbrev>-BJ-CHE-001 to 004 – Shandong • 1♀; Qingdao, Cha Mountain National Nature Reserve; <named-content xmlns:xlink="http://www.w3.org/1999/xlink" content-type="dwc:verbatimCoordinates" xlink:type="simple"><named-content content-type="geo-json" specific-use="{&#34;type&#34;:&#34;Point&#34;,&#34;coordinates&#34;:[119.850278,26.871667]}" id="NCID0ENRAG" xlink:type="simple">26°52'18"N, 119°51'1"E</named-content></named-content>; 560 m elev.; 13 Jul. 2012; Guo-Hao Zu leg.; by sweep netting; <abbrev xmlns:xlink="http://www.w3.org/1999/xlink" xlink:title="insect collections of Tianjin Agricultural University" id="ABBRID0ESRAG" xlink:type="simple">TJAU</abbrev>-SD-CHE-001 – Henan • 3♀; Gongyi, Luzhuang; <named-content xmlns:xlink="http://www.w3.org/1999/xlink" content-type="dwc:verbatimCoordinates" xlink:type="simple"><named-content content-type="geo-json" specific-use="{&#34;type&#34;:&#34;Point&#34;,&#34;coordinates&#34;:[112.871667,34.616944]}" id="NCID0EZRAG" xlink:type="simple">34°37'1"N, 112°52'18"E</named-content></named-content>; 213 m elev.; 07 Mar. 2016; Guo-Hao Zu, Nai-Zhi Li, Jian-Wei Zu leg.; by yellow pan trapping; <abbrev xmlns:xlink="http://www.w3.org/1999/xlink" xlink:title="insect collections of Tianjin Agricultural University" id="ABBRID0E5RAG" xlink:type="simple">TJAU</abbrev>-HN-CHE-004 – Tianjin • 3♀; Zhangjiawo, Tianjin Academic Agriculture Sciences; <named-content xmlns:xlink="http://www.w3.org/1999/xlink" content-type="dwc:verbatimCoordinates" xlink:type="simple"><named-content content-type="geo-json" specific-use="{&#34;type&#34;:&#34;Point&#34;,&#34;coordinates&#34;:[117.058889,39.103889]}" id="NCID0EFSAG" xlink:type="simple">39°6'14"N, 117°3'32"E</named-content></named-content>; 13 m elev.; 29 Oct.–02 Nov. 2021; Guo-Hao Zu, Peng-Hua Bai leg.; by Malaise trapping; <abbrev xmlns:xlink="http://www.w3.org/1999/xlink" xlink:title="insect collections of Tianjin Agricultural University" id="ABBRID0EKSAG" xlink:type="simple">TJAU</abbrev>-TJ-CHE-002 to 004.</p></tp:treatment-sec><tp:treatment-sec sec-type="diagnosis" id="SECID0EOSAG"><title>Diagnosis.</title><p><bold>Female</bold>. Length, excluding ovipositor, 1.75–2.42 mm; Head (Fig. <xref ref-type="fig" rid="F7">46</xref>) brown, antenna dark brown (Fig. <xref ref-type="fig" rid="F7">47</xref>), except for F3–F5 almost completely white; mandible with three acute teeth; fore wing (Fig. <xref ref-type="fig" rid="F7">49</xref>) with apical two-thirds dark brown, the basal one-third and the hind wing hyaline; <abbrev xmlns:xlink="http://www.w3.org/1999/xlink" xlink:title="minimum frontovertex width" id="ABBRID0ECTAG" xlink:type="simple">F1</abbrev>–F3 longer than width, F4 subquadrate, F5–F6 2.50× as wide as long.</p><fig id="F6" position="float" orientation="portrait"><object-id xmlns:xlink="http://www.w3.org/1999/xlink" content-type="doi" xlink:type="simple">10.3897/zookeys.1198.118944.figures39-45</object-id><object-id xmlns:xlink="http://www.w3.org/1999/xlink" content-type="arpha" xlink:type="simple">A839B9FA-54E8-56BC-8C56-44290F8FD25E</object-id><label>Figures 39–45.</label><caption><p><italic><tp:taxon-name><tp:taxon-name-part taxon-name-part-type="genus" reg="Cheiloneurus">Cheiloneurus</tp:taxon-name-part><tp:taxon-name-part taxon-name-part-type="species" reg="claviger">claviger</tp:taxon-name-part></tp:taxon-name></italic> (Palaearctic) ♀ <bold>39</bold> head <bold>40</bold> antenna <bold>41</bold> mesosoma <bold>42</bold> fore wing <bold>43</bold> hind wing <bold>44</bold> metasoma <bold>45</bold> legs. Scale bars: 100 μm.</p></caption><graphic xmlns:xlink="http://www.w3.org/1999/xlink" xlink:href="zookeys-1198-143_article-118944__-g006.jpg" position="float" orientation="portrait" xlink:type="simple" id="oo_1031776.jpg"><uri content-type="original_file" xlink:type="simple">https://binary.pensoft.net/fig/1031776</uri></graphic></fig><fig id="F7" position="float" orientation="portrait"><object-id xmlns:xlink="http://www.w3.org/1999/xlink" content-type="doi" xlink:type="simple">10.3897/zookeys.1198.118944.figures46-51</object-id><object-id xmlns:xlink="http://www.w3.org/1999/xlink" content-type="arpha" xlink:type="simple">2E7D9C05-0EA8-592C-AA84-772BC68A222E</object-id><label>Figures 46–51.</label><caption><p><italic><tp:taxon-name><tp:taxon-name-part taxon-name-part-type="genus" reg="Cheiloneurus">Cheiloneurus</tp:taxon-name-part><tp:taxon-name-part taxon-name-part-type="species" reg="claviger">claviger</tp:taxon-name-part></tp:taxon-name></italic> (Oriental) ♀ <bold>46</bold> head <bold>47</bold> antenna <bold>48</bold> mesosoma and metasoma <bold>49</bold> fore wing <bold>50</bold> hind wing <bold>51</bold> legs. Scale bars: 100 μm.</p></caption><graphic xmlns:xlink="http://www.w3.org/1999/xlink" xlink:href="zookeys-1198-143_article-118944__-g007.jpg" position="float" orientation="portrait" xlink:type="simple" id="oo_1031777.jpg"><uri content-type="original_file" xlink:type="simple">https://binary.pensoft.net/fig/1031777</uri></graphic></fig></tp:treatment-sec><tp:treatment-sec sec-type="description" id="SECID0EQVAG"><title>Description.</title><p>See <xref ref-type="bibr" rid="B35">Xu and Huang (2004)</xref>.</p></tp:treatment-sec><tp:treatment-sec sec-type="host" id="SECID0E1VAG"><title>Host.</title><p><tp:taxon-name><tp:taxon-name-part taxon-name-part-type="family">Aphelinidae</tp:taxon-name-part></tp:taxon-name>: <italic><tp:taxon-name><tp:taxon-name-part taxon-name-part-type="genus" reg="Coccophagus">Coccophagus</tp:taxon-name-part><tp:taxon-name-part taxon-name-part-type="species" reg="aterrimus">aterrimus</tp:taxon-name-part></tp:taxon-name></italic>; <tp:taxon-name><tp:taxon-name-part taxon-name-part-type="family">Encyrtidae</tp:taxon-name-part></tp:taxon-name>: <tp:taxon-name><tp:taxon-name-part taxon-name-part-type="genus" reg="Blastothrix">Blastothrix</tp:taxon-name-part><tp:taxon-name-part taxon-name-part-type="species" reg="hungarica">hungarica</tp:taxon-name-part></tp:taxon-name>, <italic><tp:taxon-name><tp:taxon-name-part taxon-name-part-type="genus" reg="Blastothrix">Blastothrix</tp:taxon-name-part><tp:taxon-name-part taxon-name-part-type="species" reg="longipennis">longipennis</tp:taxon-name-part></tp:taxon-name></italic>, <italic><tp:taxon-name><tp:taxon-name-part taxon-name-part-type="genus" reg="Blastothrix">Blastothrix</tp:taxon-name-part><tp:taxon-name-part taxon-name-part-type="species" reg="scenographica">scenographica</tp:taxon-name-part></tp:taxon-name></italic>, <italic><tp:taxon-name><tp:taxon-name-part taxon-name-part-type="genus" reg="Blastothrix">Blastothrix</tp:taxon-name-part><tp:taxon-name-part taxon-name-part-type="species" reg="turanica">turanica</tp:taxon-name-part></tp:taxon-name></italic>, <italic><tp:taxon-name><tp:taxon-name-part taxon-name-part-type="genus" reg="Metaphycus">Metaphycus</tp:taxon-name-part><tp:taxon-name-part taxon-name-part-type="species" reg="insidiosus">insidiosus</tp:taxon-name-part></tp:taxon-name></italic>, <italic><tp:taxon-name><tp:taxon-name-part taxon-name-part-type="genus" reg="Microterys">Microterys</tp:taxon-name-part></tp:taxon-name></italic> sp., <italic><tp:taxon-name><tp:taxon-name-part taxon-name-part-type="genus" reg="Microterys">Microterys</tp:taxon-name-part><tp:taxon-name-part taxon-name-part-type="species" reg="cuprinus">cuprinus</tp:taxon-name-part></tp:taxon-name></italic>, <italic><tp:taxon-name><tp:taxon-name-part taxon-name-part-type="genus" reg="Microterys">Microterys</tp:taxon-name-part><tp:taxon-name-part taxon-name-part-type="species" reg="intermedius">intermedius</tp:taxon-name-part></tp:taxon-name></italic>, <italic><tp:taxon-name><tp:taxon-name-part taxon-name-part-type="genus" reg="Microterys">Microterys</tp:taxon-name-part><tp:taxon-name-part taxon-name-part-type="species" reg="praedator">praedator</tp:taxon-name-part></tp:taxon-name></italic>, <italic><tp:taxon-name><tp:taxon-name-part taxon-name-part-type="genus" reg="Microterys">Microterys</tp:taxon-name-part><tp:taxon-name-part taxon-name-part-type="species" reg="sylvius">sylvius</tp:taxon-name-part></tp:taxon-name></italic>; <tp:taxon-name><tp:taxon-name-part taxon-name-part-type="family">Coccidae</tp:taxon-name-part></tp:taxon-name>: <italic><tp:taxon-name><tp:taxon-name-part taxon-name-part-type="genus" reg="Acanthopulvinaria">Acanthopulvinaria</tp:taxon-name-part><tp:taxon-name-part taxon-name-part-type="species" reg="orientalis">orientalis</tp:taxon-name-part></tp:taxon-name></italic>, <italic><tp:taxon-name><tp:taxon-name-part taxon-name-part-type="genus" reg="Ceroplastes">Ceroplastes</tp:taxon-name-part><tp:taxon-name-part taxon-name-part-type="species" reg="ceriferus">ceriferus</tp:taxon-name-part></tp:taxon-name></italic>, <italic><tp:taxon-name><tp:taxon-name-part taxon-name-part-type="genus" reg="Ceroplastes">Ceroplastes</tp:taxon-name-part><tp:taxon-name-part taxon-name-part-type="species" reg="japonicus">japonicus</tp:taxon-name-part></tp:taxon-name></italic>, <italic><tp:taxon-name><tp:taxon-name-part taxon-name-part-type="genus" reg="Chloropulvinaria">Chloropulvinaria</tp:taxon-name-part><tp:taxon-name-part taxon-name-part-type="species" reg="aurantia">aurantia</tp:taxon-name-part></tp:taxon-name></italic>, <italic><tp:taxon-name><tp:taxon-name-part taxon-name-part-type="genus" reg="Coccus">Coccus</tp:taxon-name-part><tp:taxon-name-part taxon-name-part-type="species" reg="hesperidum">hesperidum</tp:taxon-name-part></tp:taxon-name></italic>, <italic><tp:taxon-name><tp:taxon-name-part taxon-name-part-type="genus" reg="Didesmococcus">Didesmococcus</tp:taxon-name-part><tp:taxon-name-part taxon-name-part-type="species" reg="unifasciatus">unifasciatus</tp:taxon-name-part></tp:taxon-name></italic>, <italic><tp:taxon-name><tp:taxon-name-part taxon-name-part-type="genus" reg="Ericerus">Ericerus</tp:taxon-name-part><tp:taxon-name-part taxon-name-part-type="species" reg="pela">pela</tp:taxon-name-part></tp:taxon-name></italic>, <italic><tp:taxon-name><tp:taxon-name-part taxon-name-part-type="genus" reg="Eulecanium">Eulecanium</tp:taxon-name-part><tp:taxon-name-part taxon-name-part-type="species" reg="ciliatum">ciliatum</tp:taxon-name-part></tp:taxon-name></italic>, <italic><tp:taxon-name><tp:taxon-name-part taxon-name-part-type="genus" reg="Eulecanium">Eulecanium</tp:taxon-name-part><tp:taxon-name-part taxon-name-part-type="species" reg="corni">corni</tp:taxon-name-part></tp:taxon-name></italic>, <italic><tp:taxon-name><tp:taxon-name-part taxon-name-part-type="genus" reg="Eulecanium">Eulecanium</tp:taxon-name-part><tp:taxon-name-part taxon-name-part-type="species" reg="giganteum">giganteum</tp:taxon-name-part></tp:taxon-name></italic>, <italic><tp:taxon-name><tp:taxon-name-part taxon-name-part-type="genus" reg="Eulecanium">Eulecanium</tp:taxon-name-part><tp:taxon-name-part taxon-name-part-type="species" reg="kunoense">kunoense</tp:taxon-name-part></tp:taxon-name></italic>, <italic><tp:taxon-name><tp:taxon-name-part taxon-name-part-type="genus" reg="Eulecanium">Eulecanium</tp:taxon-name-part><tp:taxon-name-part taxon-name-part-type="species" reg="kuwanai">kuwanai</tp:taxon-name-part></tp:taxon-name></italic>, <italic><tp:taxon-name><tp:taxon-name-part taxon-name-part-type="genus" reg="Eulecanium">Eulecanium</tp:taxon-name-part><tp:taxon-name-part taxon-name-part-type="species" reg="quercifex">quercifex</tp:taxon-name-part></tp:taxon-name></italic>, <italic><tp:taxon-name><tp:taxon-name-part taxon-name-part-type="genus" reg="Eulecanium">Eulecanium</tp:taxon-name-part><tp:taxon-name-part taxon-name-part-type="species" reg="rugulosum">rugulosum</tp:taxon-name-part></tp:taxon-name></italic>, <italic><tp:taxon-name><tp:taxon-name-part taxon-name-part-type="genus" reg="Eulecanium">Eulecanium</tp:taxon-name-part><tp:taxon-name-part taxon-name-part-type="species" reg="tiliae">tiliae</tp:taxon-name-part></tp:taxon-name></italic>, <italic><tp:taxon-name><tp:taxon-name-part taxon-name-part-type="genus" reg="Filippia">Filippia</tp:taxon-name-part><tp:taxon-name-part taxon-name-part-type="species" reg="folicularis">folicularis</tp:taxon-name-part></tp:taxon-name></italic>, <italic><tp:taxon-name><tp:taxon-name-part taxon-name-part-type="genus" reg="Filippia">Filippia</tp:taxon-name-part><tp:taxon-name-part taxon-name-part-type="species" reg="viburni">viburni</tp:taxon-name-part></tp:taxon-name></italic>, <italic><tp:taxon-name><tp:taxon-name-part taxon-name-part-type="genus" reg="Parthenolecanium">Parthenolecanium</tp:taxon-name-part><tp:taxon-name-part taxon-name-part-type="species" reg="corni">corni</tp:taxon-name-part></tp:taxon-name></italic>, <italic><tp:taxon-name><tp:taxon-name-part taxon-name-part-type="genus" reg="Parthenolecanium">Parthenolecanium</tp:taxon-name-part><tp:taxon-name-part taxon-name-part-type="species" reg="persicae">persicae</tp:taxon-name-part></tp:taxon-name></italic>, <italic><tp:taxon-name><tp:taxon-name-part taxon-name-part-type="genus" reg="Parthenolecanium">Parthenolecanium</tp:taxon-name-part><tp:taxon-name-part taxon-name-part-type="species" reg="quercifex">quercifex</tp:taxon-name-part></tp:taxon-name></italic>, <italic><tp:taxon-name><tp:taxon-name-part taxon-name-part-type="genus" reg="Parthenolecanium">Parthenolecanium</tp:taxon-name-part><tp:taxon-name-part taxon-name-part-type="species" reg="rufulum">rufulum</tp:taxon-name-part></tp:taxon-name></italic>, <italic><tp:taxon-name><tp:taxon-name-part taxon-name-part-type="genus" reg="Physokermes">Physokermes</tp:taxon-name-part><tp:taxon-name-part taxon-name-part-type="species" reg="fasciatus">fasciatus</tp:taxon-name-part></tp:taxon-name></italic>, <italic><tp:taxon-name><tp:taxon-name-part taxon-name-part-type="genus" reg="Physokermes">Physokermes</tp:taxon-name-part><tp:taxon-name-part taxon-name-part-type="species" reg="hemicryphus">hemicryphus</tp:taxon-name-part></tp:taxon-name></italic>, <italic><tp:taxon-name><tp:taxon-name-part taxon-name-part-type="genus" reg="Pulvinaria">Pulvinaria</tp:taxon-name-part></tp:taxon-name></italic> sp., <italic><tp:taxon-name><tp:taxon-name-part taxon-name-part-type="genus" reg="Pulvinaria">Pulvinaria</tp:taxon-name-part><tp:taxon-name-part taxon-name-part-type="species" reg="aurantia">aurantia</tp:taxon-name-part></tp:taxon-name></italic>, <italic><tp:taxon-name><tp:taxon-name-part taxon-name-part-type="genus" reg="Pulvinaria">Pulvinaria</tp:taxon-name-part><tp:taxon-name-part taxon-name-part-type="species" reg="betulae">betulae</tp:taxon-name-part></tp:taxon-name></italic>, <italic><tp:taxon-name><tp:taxon-name-part taxon-name-part-type="genus" reg="Pulvinaria">Pulvinaria</tp:taxon-name-part><tp:taxon-name-part taxon-name-part-type="species" reg="idesiae">idesiae</tp:taxon-name-part></tp:taxon-name></italic>, <italic><tp:taxon-name><tp:taxon-name-part taxon-name-part-type="genus" reg="Pulvinaria">Pulvinaria</tp:taxon-name-part><tp:taxon-name-part taxon-name-part-type="species" reg="populi">populi</tp:taxon-name-part></tp:taxon-name></italic>, <italic><tp:taxon-name><tp:taxon-name-part taxon-name-part-type="genus" reg="Pulvinaria">Pulvinaria</tp:taxon-name-part><tp:taxon-name-part taxon-name-part-type="species" reg="vitis">vitis</tp:taxon-name-part></tp:taxon-name></italic>, <italic><tp:taxon-name><tp:taxon-name-part taxon-name-part-type="genus" reg="Rhizopulvinaria">Rhizopulvinaria</tp:taxon-name-part></tp:taxon-name></italic> sp., <italic><tp:taxon-name><tp:taxon-name-part taxon-name-part-type="genus" reg="Rhodococcus">Rhodococcus</tp:taxon-name-part><tp:taxon-name-part taxon-name-part-type="species" reg="spiraeae">spiraeae</tp:taxon-name-part></tp:taxon-name></italic>, <italic><tp:taxon-name><tp:taxon-name-part taxon-name-part-type="genus" reg="Rhodococcus">Rhodococcus</tp:taxon-name-part><tp:taxon-name-part taxon-name-part-type="species" reg="turanicus">turanicus</tp:taxon-name-part></tp:taxon-name></italic>, <italic><tp:taxon-name><tp:taxon-name-part taxon-name-part-type="genus" reg="Saissetia">Saissetia</tp:taxon-name-part><tp:taxon-name-part taxon-name-part-type="species" reg="oleae">oleae</tp:taxon-name-part></tp:taxon-name></italic>, <italic><tp:taxon-name><tp:taxon-name-part taxon-name-part-type="genus" reg="Sphaerolecanium">Sphaerolecanium</tp:taxon-name-part><tp:taxon-name-part taxon-name-part-type="species" reg="prunastri">prunastri</tp:taxon-name-part></tp:taxon-name></italic>, <italic><tp:taxon-name><tp:taxon-name-part taxon-name-part-type="genus" reg="Stotzia">Stotzia</tp:taxon-name-part><tp:taxon-name-part taxon-name-part-type="species" reg="maxima">maxima</tp:taxon-name-part></tp:taxon-name></italic>, <italic><tp:taxon-name><tp:taxon-name-part taxon-name-part-type="genus" reg="Takahashia">Takahashia</tp:taxon-name-part><tp:taxon-name-part taxon-name-part-type="species" reg="japonica">japonica</tp:taxon-name-part></tp:taxon-name></italic>; <tp:taxon-name><tp:taxon-name-part taxon-name-part-type="family">Eriococcidae</tp:taxon-name-part></tp:taxon-name>: <italic><tp:taxon-name><tp:taxon-name-part taxon-name-part-type="genus" reg="Eriococcus">Eriococcus</tp:taxon-name-part><tp:taxon-name-part taxon-name-part-type="species" reg="brachypodii">brachypodii</tp:taxon-name-part></tp:taxon-name></italic>, <italic><tp:taxon-name><tp:taxon-name-part taxon-name-part-type="genus" reg="Greenisca">Greenisca</tp:taxon-name-part><tp:taxon-name-part taxon-name-part-type="species" reg="brachypodii">brachypodii</tp:taxon-name-part></tp:taxon-name></italic>, <italic><tp:taxon-name><tp:taxon-name-part taxon-name-part-type="genus" reg="Neoacanthococcus">Neoacanthococcus</tp:taxon-name-part><tp:taxon-name-part taxon-name-part-type="species" reg="tamaricicola">tamaricicola</tp:taxon-name-part></tp:taxon-name></italic>; <tp:taxon-name><tp:taxon-name-part taxon-name-part-type="family">Kermesidae</tp:taxon-name-part></tp:taxon-name>: <italic><tp:taxon-name><tp:taxon-name-part taxon-name-part-type="genus" reg="Kermes">Kermes</tp:taxon-name-part><tp:taxon-name-part taxon-name-part-type="species" reg="miyasakii">miyasakii</tp:taxon-name-part></tp:taxon-name></italic>, <italic><tp:taxon-name><tp:taxon-name-part taxon-name-part-type="genus" reg="Kermes">Kermes</tp:taxon-name-part><tp:taxon-name-part taxon-name-part-type="species" reg="vermilio">vermilio</tp:taxon-name-part></tp:taxon-name></italic>; <tp:taxon-name><tp:taxon-name-part taxon-name-part-type="family">Pseudococcidae</tp:taxon-name-part></tp:taxon-name>: <italic><tp:taxon-name><tp:taxon-name-part taxon-name-part-type="genus" reg="Maconellicoccus">Maconellicoccus</tp:taxon-name-part><tp:taxon-name-part taxon-name-part-type="species" reg="hirsutus">hirsutus</tp:taxon-name-part></tp:taxon-name></italic>, <italic><tp:taxon-name><tp:taxon-name-part taxon-name-part-type="genus" reg="Nesticoccus">Nesticoccus</tp:taxon-name-part><tp:taxon-name-part taxon-name-part-type="species" reg="sinensis">sinensis</tp:taxon-name-part></tp:taxon-name></italic>, <italic><tp:taxon-name><tp:taxon-name-part taxon-name-part-type="genus" reg="Nipaecoccus">Nipaecoccus</tp:taxon-name-part><tp:taxon-name-part taxon-name-part-type="species" reg="filamentosus">filamentosus</tp:taxon-name-part></tp:taxon-name></italic>, <italic><tp:taxon-name><tp:taxon-name-part taxon-name-part-type="genus" reg="Phenacoccus">Phenacoccus</tp:taxon-name-part><tp:taxon-name-part taxon-name-part-type="species" reg="aceris">aceris</tp:taxon-name-part></tp:taxon-name></italic>, <italic><tp:taxon-name><tp:taxon-name-part taxon-name-part-type="genus" reg="Phenacoccus">Phenacoccus</tp:taxon-name-part><tp:taxon-name-part taxon-name-part-type="species" reg="mespili">mespili</tp:taxon-name-part></tp:taxon-name></italic>, <italic><tp:taxon-name><tp:taxon-name-part taxon-name-part-type="genus" reg="Planococcus">Planococcus</tp:taxon-name-part><tp:taxon-name-part taxon-name-part-type="species" reg="citri">citri</tp:taxon-name-part></tp:taxon-name></italic> (<xref ref-type="bibr" rid="B20">Noyes 2019</xref>).</p></tp:treatment-sec><tp:treatment-sec sec-type="distribution" id="SECID0ERKBG"><title>Distribution.</title><p>China (Liaoning, Hebei, Henan, Shaanxi, Zhejiang, Jiangxi, Hunan, Sichuan, Guangxi), Armenia, Austria, Azerbaijan, Bulgaria, Croatia, Czech Republic, Egypt, France, Georgia, Greece, Hungary, Iran, Israel, Italy, Japan, Kazakhstan, Moldova, Montenegro, Netherlands, Norway, Romania, Russia, Serbia, Slovakia, Spain, Sweden, Tadzhikistan, Turkey, Turkmenistan, Ukraine, England, Uzbekistan.</p></tp:treatment-sec><tp:treatment-sec><!--Section generated to contain objects referenced in tp:taxon-treatment.--><fig id="F4" position="float" orientation="portrait"><object-id xmlns:xlink="http://www.w3.org/1999/xlink" content-type="doi" xlink:type="simple">10.3897/zookeys.1198.118944.figures23-31</object-id><object-id xmlns:xlink="http://www.w3.org/1999/xlink" content-type="arpha" xlink:type="simple">17AF2976-2E47-5D87-8081-657B564EEF79</object-id><label>Figures 23–31.</label><caption><p><bold>23–25</bold><italic><tp:taxon-name><tp:taxon-name-part taxon-name-part-type="genus" reg="Cheiloneurus">Cheiloneurus</tp:taxon-name-part><tp:taxon-name-part taxon-name-part-type="species" reg="chinensis">chinensis</tp:taxon-name-part></tp:taxon-name></italic> ♀ <bold>23</bold> dorsal habitus <bold>24</bold> lateral habitus <bold>25</bold> ventral habitus <bold>26–31</bold><italic><tp:taxon-name><tp:taxon-name-part taxon-name-part-type="genus" reg="Cheiloneurus">Cheiloneurus</tp:taxon-name-part><tp:taxon-name-part taxon-name-part-type="species" reg="claviger">claviger</tp:taxon-name-part></tp:taxon-name></italic> ♀ <bold>26</bold> dorsal habitus (Oriental) <bold>27</bold> lateral habitus (Oriental) <bold>28</bold> ventral habitus (Oriental) <bold>29</bold> dorsal habitus (Palaearctic) <bold>30</bold> lateral habitus (Palaearctic) <bold>31</bold> ventral habitus (Palaearctic).</p></caption><graphic xmlns:xlink="http://www.w3.org/1999/xlink" xlink:href="zookeys-1198-143_article-118944__-g004.jpg" position="float" orientation="portrait" xlink:type="simple" id="oo_1031774.jpg"><uri content-type="original_file" xlink:type="simple">https://binary.pensoft.net/fig/1031774</uri></graphic></fig></tp:treatment-sec><ref-list><ref id="B27"><mixed-citation xmlns:xlink="http://www.w3.org/1999/xlink" xlink:type="simple"><person-group><name name-style="western"><surname>Thomson</surname><given-names>CG</given-names></name></person-group> (<year>1876</year>) Skandinaviens <tp:taxon-name><tp:taxon-name-part taxon-name-part-type="order">Hymenoptera</tp:taxon-name-part></tp:taxon-name>. Lundae, typis expressit H. Ohlsson 4: 150. <ext-link xlink:href="10.5962/bhl.title.9332" ext-link-type="doi" xlink:type="simple">https://doi.org/10.5962/bhl.title.9332</ext-link></mixed-citation></ref><ref id="B3"><mixed-citation xmlns:xlink="http://www.w3.org/1999/xlink" xlink:type="simple"><person-group><name name-style="western"><surname>Ashmead</surname><given-names>WH</given-names></name></person-group> (<year>1904</year>) <article-title>Descriptions of new <tp:taxon-name><tp:taxon-name-part taxon-name-part-type="order">Hymenoptera</tp:taxon-name-part></tp:taxon-name> from Japan. II.</article-title><source>Journal of the New York Entomological Society</source><volume>12</volume>(<issue>3</issue>): <fpage>156</fpage>. <ext-link xlink:href="10.5479/si.00963801.30-1448.169" ext-link-type="doi" xlink:type="simple">https://doi.org/10.5479/si.00963801.30-1448.169</ext-link></mixed-citation></ref><ref id="B14"><mixed-citation xmlns:xlink="http://www.w3.org/1999/xlink" xlink:type="simple"><person-group><name name-style="western"><surname>Japoshvili</surname><given-names>G</given-names></name><name name-style="western"><surname>Higashiura</surname><given-names>Y</given-names></name><name name-style="western"><surname>Kamitani</surname><given-names>S</given-names></name></person-group> (<year>2016</year>) <article-title>A review of Japanese <tp:taxon-name><tp:taxon-name-part taxon-name-part-type="family">Encyrtidae</tp:taxon-name-part></tp:taxon-name> (<tp:taxon-name><tp:taxon-name-part taxon-name-part-type="order">Hymenoptera</tp:taxon-name-part></tp:taxon-name>), with descriptions of new species, new records and comments on the types described by Japanese authors.</article-title><source>Acta Entomologica Musei Nationalis</source><volume>56</volume>(<issue>1</issue>): <fpage>345</fpage>–<lpage>401</lpage>.</mixed-citation></ref><ref id="B25"><mixed-citation xmlns:xlink="http://www.w3.org/1999/xlink" xlink:type="simple"><person-group><name name-style="western"><surname>Ruschka</surname><given-names>F</given-names></name></person-group> (<year>1923</year>) <article-title>Beiträge zur Kenntnis einiger Encyrtiden-gattungen (Hym., Chalc.).</article-title><source>Verhandlungen der Zoologisch-Botanischen Gesellschaft in Wien</source><volume>72</volume>: <fpage>9</fpage>–<lpage>10</lpage>.</mixed-citation></ref><ref id="B4"><mixed-citation xmlns:xlink="http://www.w3.org/1999/xlink" xlink:type="simple"><person-group><name name-style="western"><surname>Claridge</surname><given-names>MF</given-names></name></person-group> (<year>1958</year>) <article-title>The British and Scandinavian species of the genus <italic><tp:taxon-name><tp:taxon-name-part taxon-name-part-type="genus">Cheiloneurus</tp:taxon-name-part></tp:taxon-name></italic> Westwood (<tp:taxon-name><tp:taxon-name-part taxon-name-part-type="family">Encyrtidae</tp:taxon-name-part></tp:taxon-name>).</article-title><source>Entomologist’s Monthly Magazine</source><volume>94</volume>: <fpage>156</fpage>–<lpage>161</lpage>.</mixed-citation></ref><ref id="B35"><mixed-citation xmlns:xlink="http://www.w3.org/1999/xlink" xlink:type="simple"><person-group><name name-style="western"><surname>Xu</surname><given-names>ZH</given-names></name><name name-style="western"><surname>Huang</surname><given-names>J</given-names></name></person-group> (<year>2004</year>) <source>Chinese Fauna of Parasitic Wasps on Scale Insects.</source><publisher-name>Shanghai Scientific &amp; Technical Publishers</publisher-name>, <publisher-loc>Shanghai</publisher-loc>, <size units="page">524 pp</size>.</mixed-citation></ref><ref id="B20"><mixed-citation xmlns:xlink="http://www.w3.org/1999/xlink" xlink:type="simple"><person-group><name name-style="western"><surname>Noyes</surname><given-names>JS</given-names></name></person-group> (<year>2019</year>) Universal <tp:taxon-name><tp:taxon-name-part taxon-name-part-type="superfamily">Chalcidoidea</tp:taxon-name-part></tp:taxon-name> Database. World Wide Web electronic publication. <ext-link xlink:href="http://www.nhm.ac.uk/chalcidoids" ext-link-type="uri" xlink:type="simple">http://www.nhm.ac.uk/chalcidoids</ext-link> [Last updated March 2019] [Accessed July 2023]</mixed-citation></ref></ref-list></tp:taxon-treatment>
