# Supplementary material for: ﻿A taxonomic study of Cheiloneurus Westwood (Hymenoptera, Encyrtidae) from China
Source: Zookeys. 2024 Apr 24;1198:143–72. doi: 10.3897/zookeys.1198.118944 (PMC11063624; doi:10.3897/zookeys.1198.118944)
Supplement: XML Treatment for Cheiloneurus elegans [file zookeys.1198.118944-treatment6.xml]

<!DOCTYPE tp:taxon-treatment
  PUBLIC "-//TaxonX//DTD Taxonomic Treatment Publishing DTD v0 20100105//EN" "tax-treatment-NSO.dtd">
<tp:taxon-treatment xmlns:tp="http://www.plazi.org/taxpub"><tp:treatment-meta><kwd-group><label>Taxon classification</label><kwd>
                <named-content content-type="kingdom">Animalia</named-content>
              </kwd><kwd>
                <named-content content-type="order">Hymenoptera</named-content>
              </kwd><kwd>
                <named-content content-type="family">Encyrtidae</named-content>
              </kwd></kwd-group><mixed-citation publication-type="journal"><person-group><name><surname>Wang</surname><given-names>Haiyang</given-names></name><name><surname>Cui</surname><given-names>Wenyu</given-names></name><name><surname>Xi</surname><given-names>Chunxiang</given-names></name><name><surname>Cao</surname><given-names>Xinyu</given-names></name><name><surname>Li</surname><given-names>Weiqiong</given-names></name><name><surname>Zu</surname><given-names>Guohao</given-names></name></person-group><article-title>﻿A taxonomic study of <italic><tp:taxon-name><tp:taxon-name-part taxon-name-part-type="genus" reg="Cheiloneurus">Cheiloneurus</tp:taxon-name-part></tp:taxon-name></italic> Westwood (<tp:taxon-name><tp:taxon-name-part taxon-name-part-type="order">Hymenoptera</tp:taxon-name-part></tp:taxon-name>, <tp:taxon-name><tp:taxon-name-part taxon-name-part-type="family">Encyrtidae</tp:taxon-name-part></tp:taxon-name>) from China</article-title><source>Zookeys</source><day>24</day><month>04</month><year>2024</year><volume>1198</volume><fpage>143</fpage><lpage>172</lpage><pub-id pub-id-type="doi">10.3897/zookeys.1198.118944</pub-id></mixed-citation></tp:treatment-meta><tp:nomenclature><label>﻿</label><tp:taxon-name>
              <object-id xmlns:xlink="http://www.w3.org/1999/xlink" content-type="arpha" xlink:type="simple">32736808-C851-5227-B5DC-688C8C5BF4AE</object-id>
              <tp:taxon-name-part taxon-name-part-type="genus" reg="Cheiloneurus">Cheiloneurus</tp:taxon-name-part>
              <tp:taxon-name-part taxon-name-part-type="species" reg="elegans">elegans</tp:taxon-name-part>
            </tp:taxon-name><tp:taxon-authority>(Dalman, 1820)</tp:taxon-authority><xref ref-type="fig" rid="F8">Figs 52–57</xref><xref ref-type="fig" rid="F9">, 61–66</xref><xref ref-type="fig" rid="F10">, 67–72</xref><tp:nomenclature-citation-list><tp:nomenclature-citation><tp:taxon-name>
                  <tp:taxon-name-part taxon-name-part-type="genus" reg="Encyrtus">Encyrtus</tp:taxon-name-part>
                  <tp:taxon-name-part taxon-name-part-type="species" reg="elegans">elegans</tp:taxon-name-part>
                </tp:taxon-name><comment><xref ref-type="bibr" rid="B5">Dalman 1820</xref>: 151–152. Syntypes, NHRM, Sweden, lost. </comment></tp:nomenclature-citation><tp:nomenclature-citation><tp:taxon-name>
                  <tp:taxon-name-part taxon-name-part-type="genus" reg="Cheiloneurus">Cheiloneurus</tp:taxon-name-part>
                  <tp:taxon-name-part taxon-name-part-type="species" reg="elegans">elegans</tp:taxon-name-part>
                </tp:taxon-name><comment> (Dalman); <xref ref-type="bibr" rid="B33">Westwood 1833</xref>: 343. </comment></tp:nomenclature-citation><tp:nomenclature-citation><tp:taxon-name>
                  <tp:taxon-name-part taxon-name-part-type="genus" reg="Cheiloneurus">Cheiloneurus</tp:taxon-name-part>
                  <tp:taxon-name-part taxon-name-part-type="species" reg="elegantissmus">elegantissmus</tp:taxon-name-part>
                </tp:taxon-name><comment><xref ref-type="bibr" rid="B6">De Santis 1964</xref>: 343–345. Holotype ♀, MLP, Argentina, digital image examined, as subspecies of <tp:taxon-name><tp:taxon-name-part taxon-name-part-type="genus" reg="Cheiloneurus">C.</tp:taxon-name-part><tp:taxon-name-part taxon-name-part-type="species" reg="elegans">elegans</tp:taxon-name-part></tp:taxon-name> (Dalman). Synonymized with <tp:taxon-name><tp:taxon-name-part taxon-name-part-type="genus" reg="Cheiloneurus">C.</tp:taxon-name-part><tp:taxon-name-part taxon-name-part-type="species" reg="elegans">elegans</tp:taxon-name-part></tp:taxon-name> by <xref ref-type="bibr" rid="B21">Noyes (2023</xref>: 372–374). </comment></tp:nomenclature-citation></tp:nomenclature-citation-list></tp:nomenclature><tp:treatment-sec sec-type="material" id="SECID0EROBG"><title>Material examined.</title><p>China – Guangxi • 26♀; Qinzhou, Beibu Culf University; <named-content xmlns:xlink="http://www.w3.org/1999/xlink" content-type="dwc:verbatimCoordinates" xlink:type="simple"><named-content content-type="geo-json" specific-use="{&#34;type&#34;:&#34;Point&#34;,&#34;coordinates&#34;:[108.615556,21.898056]}" id="NCID0E1OBG" xlink:type="simple">21°53'53"N, 108°36'56"E</named-content></named-content>; 24 m elev.; 09–22 Jun. 2019; Wen-Quan Zhen leg.; by Malaise trapping; <abbrev xmlns:xlink="http://www.w3.org/1999/xlink" xlink:title="insect collections of Tianjin Agricultural University" id="ABBRID0E6OBG" xlink:type="simple">TJAU</abbrev>-GX-CHE-027 to 052 – Yunnan • 1♀; Chuxiong Yi Autonomous Prefecture; <named-content xmlns:xlink="http://www.w3.org/1999/xlink" content-type="dwc:verbatimCoordinates" xlink:type="simple"><named-content content-type="geo-json" specific-use="{&#34;type&#34;:&#34;Point&#34;,&#34;coordinates&#34;:[101.545833,25.032778]}" id="NCID0EGPBG" xlink:type="simple">25°1'58"N, 101°32'45"E</named-content></named-content>; 1773 m elev.; 15–31 Oct. 2020; Jia-Le Lv leg.; by Malaise trapping; <abbrev xmlns:xlink="http://www.w3.org/1999/xlink" xlink:title="insect collections of Tianjin Agricultural University" id="ABBRID0ELPBG" xlink:type="simple">TJAU</abbrev>-YN-CHE-003 – Tianjin • 20♀; Xiqing, Tianjin Agricultural University; <named-content xmlns:xlink="http://www.w3.org/1999/xlink" content-type="dwc:verbatimCoordinates" xlink:type="simple"><named-content content-type="geo-json" specific-use="{&#34;type&#34;:&#34;Point&#34;,&#34;coordinates&#34;:[117.093889,39.089167]}" id="NCID0ESPBG" xlink:type="simple">39°5'21"N, 117°5'38"E</named-content></named-content>; 13 m elev.; 14–31 Jul. 2021; Guo-Hao Zu, Ze-Ning Yang leg.; by Malaise trapping; <abbrev xmlns:xlink="http://www.w3.org/1999/xlink" xlink:title="insect collections of Tianjin Agricultural University" id="ABBRID0EXPBG" xlink:type="simple">TJAU</abbrev>-TJ-CHE-005 to 024.</p></tp:treatment-sec><tp:treatment-sec sec-type="description" id="SECID0E2PBG"><title>Description.</title><p><bold>Female</bold>. Length, excluding ovipositor, 1.30–1.89 mm. Head (Figs <xref ref-type="fig" rid="F9">61</xref>, <xref ref-type="fig" rid="F10">67</xref>) yellowish brown to brown, mandible with three acute teeth. Antenna (Figs <xref ref-type="fig" rid="F9">62</xref>, <xref ref-type="fig" rid="F10">68</xref>) brown to yellow, apex of clava relatively shallow. Mesosoma (Figs <xref ref-type="fig" rid="F9">63</xref>, <xref ref-type="fig" rid="F10">69</xref>) yellowish brown, apical half of mesoscutum brown, scutellum yellowish white; fore wing (Figs <xref ref-type="fig" rid="F9">64</xref>, <xref ref-type="fig" rid="F10">70</xref>) with apical two-thirds dark brown, basal third and hind wing hyaline (Figs <xref ref-type="fig" rid="F9">65</xref>, <xref ref-type="fig" rid="F10">71</xref>); leg yellow (Figs <xref ref-type="fig" rid="F9">66</xref>, <xref ref-type="fig" rid="F10">72</xref>), fore coxa, basal half of mid femora, basal third of mid tibial, hind coxa, and basal third of hind tibia white; frontovertex 0.26–0.33× head width; eye height 1.67–2.38× malar space; antennal scape 4.75–5× as long as wide; pedicel 2.09–2.27× as long as wide and longer than <abbrev xmlns:xlink="http://www.w3.org/1999/xlink" xlink:title="minimum frontovertex width" id="ABBRID0ETRBG" xlink:type="simple">F1</abbrev>, funicle 6-segmented, clava 3-segmented, 2.72–2.96× as long as width, longer than F4–F6 combined; fore wing 2.94–4.09× as long as wide; linea calva not interrupted and open posteriorly; ovipositor 1.51–1.63× as long as mid tibia, slightly exserted.</p><fig id="F8" position="float" orientation="portrait"><object-id xmlns:xlink="http://www.w3.org/1999/xlink" content-type="doi" xlink:type="simple">10.3897/zookeys.1198.118944.figures52-60</object-id><object-id xmlns:xlink="http://www.w3.org/1999/xlink" content-type="arpha" xlink:type="simple">D8828C84-082F-573C-9C24-D50C90128364</object-id><label>Figures 52–60.</label><caption><p><italic><tp:taxon-name><tp:taxon-name-part taxon-name-part-type="genus" reg="Cheiloneurus">Cheiloneurus</tp:taxon-name-part><tp:taxon-name-part taxon-name-part-type="species" reg="elegans">elegans</tp:taxon-name-part></tp:taxon-name></italic> ♀ <bold>52</bold> dorsal habitus (Palaearctic) <bold>53</bold> lateral habitus (Palaearctic) <bold>54</bold> ventral habitus (Palaearctic) <bold>55</bold> dorsal habitus (Oriental) <bold>56</bold> lateral habitus (Oriental) <bold>57</bold> ventral habitus (Oriental) <bold>58–60</bold><italic><tp:taxon-name><tp:taxon-name-part taxon-name-part-type="genus" reg="Cheiloneurus">Cheiloneurus</tp:taxon-name-part><tp:taxon-name-part taxon-name-part-type="species" reg="gonatopodis">gonatopodis</tp:taxon-name-part></tp:taxon-name></italic> ♀ <bold>58</bold> dorsal habitus <bold>59</bold> lateral habitus <bold>60</bold> ventral habitus.</p></caption><graphic xmlns:xlink="http://www.w3.org/1999/xlink" xlink:href="zookeys-1198-143_article-118944__-g008.jpg" position="float" orientation="portrait" xlink:type="simple" id="oo_1031778.jpg"><uri content-type="original_file" xlink:type="simple">https://binary.pensoft.net/fig/1031778</uri></graphic></fig><fig id="F9" position="float" orientation="portrait"><object-id xmlns:xlink="http://www.w3.org/1999/xlink" content-type="doi" xlink:type="simple">10.3897/zookeys.1198.118944.figures61-66</object-id><object-id xmlns:xlink="http://www.w3.org/1999/xlink" content-type="arpha" xlink:type="simple">E884AA7E-E222-5958-B336-912EAF097283</object-id><label>Figures 61–66.</label><caption><p><italic><tp:taxon-name><tp:taxon-name-part taxon-name-part-type="genus" reg="Cheiloneurus">Cheiloneurus</tp:taxon-name-part><tp:taxon-name-part taxon-name-part-type="species" reg="elegans">elegans</tp:taxon-name-part></tp:taxon-name></italic> (Palaearctic) ♀ <bold>61</bold> head <bold>62</bold> antenna <bold>63</bold> mesosoma and metasoma <bold>64</bold> fore wing <bold>65</bold> hind wing <bold>66</bold> legs. Scale bars: 100 μm.</p></caption><graphic xmlns:xlink="http://www.w3.org/1999/xlink" xlink:href="zookeys-1198-143_article-118944__-g009.jpg" position="float" orientation="portrait" xlink:type="simple" id="oo_1031779.jpg"><uri content-type="original_file" xlink:type="simple">https://binary.pensoft.net/fig/1031779</uri></graphic></fig><fig id="F10" position="float" orientation="portrait"><object-id xmlns:xlink="http://www.w3.org/1999/xlink" content-type="doi" xlink:type="simple">10.3897/zookeys.1198.118944.figures67-72</object-id><object-id xmlns:xlink="http://www.w3.org/1999/xlink" content-type="arpha" xlink:type="simple">4DD39590-60AD-57B7-B519-36B95BEBBB5E</object-id><label>Figures 67–72.</label><caption><p><italic><tp:taxon-name><tp:taxon-name-part taxon-name-part-type="genus" reg="Cheiloneurus">Cheiloneurus</tp:taxon-name-part><tp:taxon-name-part taxon-name-part-type="species" reg="elegans">elegans</tp:taxon-name-part></tp:taxon-name></italic> (Oriental) ♀ <bold>67</bold> head <bold>68</bold> antenna <bold>69</bold> mesosoma and metasoma <bold>70</bold> fore wing <bold>71</bold> hind wing <bold>72</bold> legs. Scale bars: 100 μm.</p></caption><graphic xmlns:xlink="http://www.w3.org/1999/xlink" xlink:href="zookeys-1198-143_article-118944__-g010.jpg" position="float" orientation="portrait" xlink:type="simple" id="oo_1031780.jpg"><uri content-type="original_file" xlink:type="simple">https://binary.pensoft.net/fig/1031780</uri></graphic></fig></tp:treatment-sec><tp:treatment-sec sec-type="variation" id="SECID0EWVBG"><title>Variation.</title><p>There is significant variation in body color, size of F5–F6, and fore wings between specimens collected in the Palaearctic and in the Oriental realms. The specimens from the Palaearctic have a darker body, F5–F6 are longer than wide (Fig. <xref ref-type="fig" rid="F5">33</xref>), and the fore wing is 4.09× as long as wide, while Oriental specimens have a relatively lighter body color, F5–F6 are wider than long (Fig. <xref ref-type="fig" rid="F5">34</xref>), and the fore wing is 2.94× as long as wide.</p></tp:treatment-sec><tp:treatment-sec sec-type="host" id="SECID0EEWBG"><title>Host.</title><p><tp:taxon-name><tp:taxon-name-part taxon-name-part-type="family">Encyrtidae</tp:taxon-name-part></tp:taxon-name>: <italic><tp:taxon-name><tp:taxon-name-part taxon-name-part-type="genus" reg="Epidinocarsis">Epidinocarsis</tp:taxon-name-part><tp:taxon-name-part taxon-name-part-type="species" reg="lopezi">lopezi</tp:taxon-name-part></tp:taxon-name></italic>; <tp:taxon-name><tp:taxon-name-part taxon-name-part-type="family">Platygastridae</tp:taxon-name-part></tp:taxon-name>: <italic><tp:taxon-name><tp:taxon-name-part taxon-name-part-type="genus" reg="Platygaster">Platygaster</tp:taxon-name-part><tp:taxon-name-part taxon-name-part-type="species" reg="zosine">zosine</tp:taxon-name-part></tp:taxon-name></italic>; <tp:taxon-name><tp:taxon-name-part taxon-name-part-type="family">Cecidomyiidae</tp:taxon-name-part></tp:taxon-name>: <italic><tp:taxon-name><tp:taxon-name-part taxon-name-part-type="genus" reg="Mayetiola">Mayetiola</tp:taxon-name-part><tp:taxon-name-part taxon-name-part-type="species" reg="destructor">destructor</tp:taxon-name-part></tp:taxon-name></italic>, <italic><tp:taxon-name><tp:taxon-name-part taxon-name-part-type="genus" reg="Phytophaga">Phytophaga</tp:taxon-name-part><tp:taxon-name-part taxon-name-part-type="species" reg="destructor">destructor</tp:taxon-name-part></tp:taxon-name></italic>; <tp:taxon-name><tp:taxon-name-part taxon-name-part-type="family">Aclerdidae</tp:taxon-name-part></tp:taxon-name>: <italic><tp:taxon-name><tp:taxon-name-part taxon-name-part-type="genus" reg="Aclerda">Aclerda</tp:taxon-name-part><tp:taxon-name-part taxon-name-part-type="species" reg="subterranean">subterranean</tp:taxon-name-part></tp:taxon-name></italic>; <tp:taxon-name><tp:taxon-name-part taxon-name-part-type="family">Coccidae</tp:taxon-name-part></tp:taxon-name>: <italic><tp:taxon-name><tp:taxon-name-part taxon-name-part-type="genus" reg="Anapulvinaria">Anapulvinaria</tp:taxon-name-part><tp:taxon-name-part taxon-name-part-type="species" reg="pistaciae">pistaciae</tp:taxon-name-part></tp:taxon-name></italic>, <italic><tp:taxon-name><tp:taxon-name-part taxon-name-part-type="genus" reg="Eulecanium">Eulecanium</tp:taxon-name-part><tp:taxon-name-part taxon-name-part-type="species" reg="franconicum">franconicum</tp:taxon-name-part></tp:taxon-name></italic>, <italic><tp:taxon-name><tp:taxon-name-part taxon-name-part-type="genus" reg="Physokermes">Physokermes</tp:taxon-name-part><tp:taxon-name-part taxon-name-part-type="species" reg="piceae">piceae</tp:taxon-name-part></tp:taxon-name></italic>, <italic><tp:taxon-name><tp:taxon-name-part taxon-name-part-type="genus" reg="Pulvinaria">Pulvinaria</tp:taxon-name-part><tp:taxon-name-part taxon-name-part-type="species" reg="vitis">vitis</tp:taxon-name-part></tp:taxon-name></italic>, <tp:taxon-name><tp:taxon-name-part taxon-name-part-type="family">Kermesidae</tp:taxon-name-part></tp:taxon-name>: <italic><tp:taxon-name><tp:taxon-name-part taxon-name-part-type="genus" reg="Kermes">Kermes</tp:taxon-name-part></tp:taxon-name></italic> sp.; <tp:taxon-name><tp:taxon-name-part taxon-name-part-type="family">Pseudococcidae</tp:taxon-name-part></tp:taxon-name>: <italic><tp:taxon-name><tp:taxon-name-part taxon-name-part-type="genus" reg="Antonina">Antonina</tp:taxon-name-part><tp:taxon-name-part taxon-name-part-type="species" reg="purpurea">purpurea</tp:taxon-name-part></tp:taxon-name></italic>, <italic><tp:taxon-name><tp:taxon-name-part taxon-name-part-type="genus" reg="Phenacoccus">Phenacoccus</tp:taxon-name-part><tp:taxon-name-part taxon-name-part-type="species" reg="hordei">hordei</tp:taxon-name-part></tp:taxon-name></italic>, <italic><tp:taxon-name><tp:taxon-name-part taxon-name-part-type="genus" reg="Phenacoccus">Phenacoccus</tp:taxon-name-part><tp:taxon-name-part taxon-name-part-type="species" reg="manihoti">manihoti</tp:taxon-name-part></tp:taxon-name></italic>, <italic><tp:taxon-name><tp:taxon-name-part taxon-name-part-type="genus" reg="Trionymus">Trionymus</tp:taxon-name-part><tp:taxon-name-part taxon-name-part-type="species" reg="aberrans">aberrans</tp:taxon-name-part></tp:taxon-name></italic> (<xref ref-type="bibr" rid="B20">Noyes 2019</xref>).</p></tp:treatment-sec><tp:treatment-sec sec-type="distribution" id="SECID0E52BG"><title>Distribution.</title><p>China (Tianjin, Guangxi, Yunnan), America, Argentina, Armenia, Austria, Azerbaijan, Bulgaria, Canada, Croatia, Denmark, England, Finland, France, Georgia, Germany, Hungary, India, Israel, Italy, Kazakhstan, Lithuania, North Macedonia, Mexico, Moldova, Mongolia, Netherlands, Nigeria, Romania, Russia, Saudi Arabia, Serbia, Spain, Sweden, Switzerland, Tadzhikistan, Transcaucasus, Turkey, Turkmenistan, Ukraine, Uzbekistan.</p></tp:treatment-sec><tp:treatment-sec><!--Section generated to contain objects referenced in tp:taxon-treatment.--><fig id="F5" position="float" orientation="portrait"><object-id xmlns:xlink="http://www.w3.org/1999/xlink" content-type="doi" xlink:type="simple">10.3897/zookeys.1198.118944.figures32-38</object-id><object-id xmlns:xlink="http://www.w3.org/1999/xlink" content-type="arpha" xlink:type="simple">895BE181-734E-54E4-983E-6F172C755E47</object-id><label>Figures 32–38.</label><caption><p><italic><tp:taxon-name><tp:taxon-name-part taxon-name-part-type="genus" reg="Cheiloneurus">Cheiloneurus</tp:taxon-name-part><tp:taxon-name-part taxon-name-part-type="species" reg="chinensis">chinensis</tp:taxon-name-part></tp:taxon-name></italic> ♀ <bold>32</bold> head <bold>33</bold> antenna <bold>34</bold> mesosoma <bold>35</bold> fore wing <bold>36</bold> hind wing <bold>37</bold> metasoma <bold>38</bold> legs. Scale bars: 100 μm.</p></caption><graphic xmlns:xlink="http://www.w3.org/1999/xlink" xlink:href="zookeys-1198-143_article-118944__-g005.jpg" position="float" orientation="portrait" xlink:type="simple" id="oo_1031775.jpg"><uri content-type="original_file" xlink:type="simple">https://binary.pensoft.net/fig/1031775</uri></graphic></fig></tp:treatment-sec><ref-list><ref id="B5"><mixed-citation xmlns:xlink="http://www.w3.org/1999/xlink" xlink:type="simple"><person-group><name name-style="western"><surname>Dalman</surname><given-names>JW</given-names></name></person-group> (<year>1820</year>) <article-title>Försök till Uppställning af Insect-familjen <tp:taxon-name><tp:taxon-name-part taxon-name-part-type="tribe">Pteromalini</tp:taxon-name-part></tp:taxon-name>, i synnerhet med afseen de på de i Sverige funne Arter.</article-title><source>Kungliga Svenska Vetenskapsakademiens Handlingar</source><volume>41</volume>(<issue>1</issue>): <fpage>151</fpage>–<lpage>152</lpage>. <ext-link xlink:href="10.3931/E-RARA-71742" ext-link-type="doi" xlink:type="simple">https://doi.org/10.3931/E-RARA-71742</ext-link></mixed-citation></ref><ref id="B33"><mixed-citation xmlns:xlink="http://www.w3.org/1999/xlink" xlink:type="simple"><person-group><name name-style="western"><surname>Westwood</surname><given-names>JO</given-names></name></person-group> (<year>1833</year>) <article-title>XXVII. Descriptions of several new British forms amongst the parasitic hymenopterous insects.</article-title><source>The London and Edinburgh Philosophical Magazine and Journal of Science</source><volume>1</volume>(<issue>2</issue>): <fpage>127</fpage>–<lpage>129</lpage>. <ext-link xlink:href="10.1080/14786443208647849" ext-link-type="doi" xlink:type="simple">https://doi.org/10.1080/14786443208647849</ext-link></mixed-citation></ref><ref id="B6"><mixed-citation xmlns:xlink="http://www.w3.org/1999/xlink" xlink:type="simple"><person-group><name name-style="western"><surname>De Santis</surname><given-names>L</given-names></name></person-group> (<year>1964</year>) <article-title>Encirtidos de la Republica Argentina (<tp:taxon-name><tp:taxon-name-part taxon-name-part-type="order">Hymenoptera</tp:taxon-name-part></tp:taxon-name>: <tp:taxon-name><tp:taxon-name-part taxon-name-part-type="superfamily">Chalcidoidea</tp:taxon-name-part></tp:taxon-name>).</article-title><source>Anales de la Comisión de Investigación Cientifica Provincia de Buenos Aires Gobernación</source><volume>4</volume>: <fpage>343</fpage>–<lpage>345</lpage>.</mixed-citation></ref><ref id="B21"><mixed-citation xmlns:xlink="http://www.w3.org/1999/xlink" xlink:type="simple"><person-group><name name-style="western"><surname>Noyes</surname><given-names>JS</given-names></name></person-group> (<year>2023</year>) <article-title><tp:taxon-name><tp:taxon-name-part taxon-name-part-type="family">Encyrtidae</tp:taxon-name-part></tp:taxon-name> of Costa Rica (<tp:taxon-name><tp:taxon-name-part taxon-name-part-type="order">Hymenoptera</tp:taxon-name-part></tp:taxon-name>: <tp:taxon-name><tp:taxon-name-part taxon-name-part-type="superfamily">Chalcidoidea</tp:taxon-name-part></tp:taxon-name>), 4.</article-title><source>Taxonomic Monographs on Neotropical <tp:taxon-name><tp:taxon-name-part taxon-name-part-type="order">Hymenoptera</tp:taxon-name-part></tp:taxon-name></source><volume>2</volume>: <fpage>1</fpage>–<lpage>923</lpage>.</mixed-citation></ref><ref id="B20"><mixed-citation xmlns:xlink="http://www.w3.org/1999/xlink" xlink:type="simple"><person-group><name name-style="western"><surname>Noyes</surname><given-names>JS</given-names></name></person-group> (<year>2019</year>) Universal <tp:taxon-name><tp:taxon-name-part taxon-name-part-type="superfamily">Chalcidoidea</tp:taxon-name-part></tp:taxon-name> Database. World Wide Web electronic publication. <ext-link xlink:href="http://www.nhm.ac.uk/chalcidoids" ext-link-type="uri" xlink:type="simple">http://www.nhm.ac.uk/chalcidoids</ext-link> [Last updated March 2019] [Accessed July 2023]</mixed-citation></ref></ref-list></tp:taxon-treatment>
