# Supplementary material for: ﻿A taxonomic study of Cheiloneurus Westwood (Hymenoptera, Encyrtidae) from China
Source: Zookeys. 2024 Apr 24;1198:143–72. doi: 10.3897/zookeys.1198.118944 (PMC11063624; doi:10.3897/zookeys.1198.118944)
Supplement: XML Treatment for Cheiloneurus exitiosus [file zookeys.1198.118944-treatment7.xml]

<!DOCTYPE tp:taxon-treatment
  PUBLIC "-//TaxonX//DTD Taxonomic Treatment Publishing DTD v0 20100105//EN" "tax-treatment-NSO.dtd">
<tp:taxon-treatment xmlns:tp="http://www.plazi.org/taxpub"><tp:treatment-meta><kwd-group><label>Taxon classification</label><kwd>
                <named-content content-type="kingdom">Animalia</named-content>
              </kwd><kwd>
                <named-content content-type="order">Hymenoptera</named-content>
              </kwd><kwd>
                <named-content content-type="family">Encyrtidae</named-content>
              </kwd></kwd-group><mixed-citation publication-type="journal"><person-group><name><surname>Wang</surname><given-names>Haiyang</given-names></name><name><surname>Cui</surname><given-names>Wenyu</given-names></name><name><surname>Xi</surname><given-names>Chunxiang</given-names></name><name><surname>Cao</surname><given-names>Xinyu</given-names></name><name><surname>Li</surname><given-names>Weiqiong</given-names></name><name><surname>Zu</surname><given-names>Guohao</given-names></name></person-group><article-title>﻿A taxonomic study of <italic><tp:taxon-name><tp:taxon-name-part taxon-name-part-type="genus" reg="Cheiloneurus">Cheiloneurus</tp:taxon-name-part></tp:taxon-name></italic> Westwood (<tp:taxon-name><tp:taxon-name-part taxon-name-part-type="order">Hymenoptera</tp:taxon-name-part></tp:taxon-name>, <tp:taxon-name><tp:taxon-name-part taxon-name-part-type="family">Encyrtidae</tp:taxon-name-part></tp:taxon-name>) from China</article-title><source>Zookeys</source><day>24</day><month>04</month><year>2024</year><volume>1198</volume><fpage>143</fpage><lpage>172</lpage><pub-id pub-id-type="doi">10.3897/zookeys.1198.118944</pub-id></mixed-citation></tp:treatment-meta><tp:nomenclature><label>﻿</label><tp:taxon-name>
              <object-id xmlns:xlink="http://www.w3.org/1999/xlink" content-type="arpha" xlink:type="simple">CF67F1B3-A182-5E2C-A03A-0FA04FF40311</object-id>
              <tp:taxon-name-part taxon-name-part-type="genus" reg="Cheiloneurus">Cheiloneurus</tp:taxon-name-part>
              <tp:taxon-name-part taxon-name-part-type="species" reg="exitiosus">exitiosus</tp:taxon-name-part>
            </tp:taxon-name><tp:taxon-authority>(Perkins, 1906)</tp:taxon-authority><tp:nomenclature-citation-list><tp:nomenclature-citation><tp:taxon-name>
                  <tp:taxon-name-part taxon-name-part-type="genus" reg="Echthrogonatopus">Echthrogonatopus</tp:taxon-name-part>
                  <tp:taxon-name-part taxon-name-part-type="species" reg="exitiosus">exitiosus</tp:taxon-name-part>
                </tp:taxon-name><comment> Perkins, in <xref ref-type="bibr" rid="B24">Perkins et al. 1906</xref>: 256. Holotype ♀, <named-content xmlns:xlink="http://www.w3.org/1999/xlink" content-type="dwc:institutional_code" xlink:title="Bernice Pauahi Bishop Museum" xlink:href="http://grbio.org/institution/bishop-museum" xlink:type="simple">BPBM</named-content>, Australia, not examined. </comment></tp:nomenclature-citation><tp:nomenclature-citation><tp:taxon-name>
                  <tp:taxon-name-part taxon-name-part-type="genus" reg="Metapterencyrtus">Metapterencyrtus</tp:taxon-name-part>
                  <tp:taxon-name-part taxon-name-part-type="species" reg="nigricornis">nigricornis</tp:taxon-name-part>
                </tp:taxon-name><comment><xref ref-type="bibr" rid="B9">Hayat 1980</xref>: 644. Holotype ♀, <abbrev xmlns:xlink="http://www.w3.org/1999/xlink" xlink:title="Department of Zoology, Aligarh Muslim Uiversity" id="ABBRID0EN5BG" xlink:type="simple">ZDANU</abbrev>, India. Synonymized with exitiosus by <xref ref-type="bibr" rid="B8">Guerrieri and Viggiani (2005</xref>: 305–317). </comment></tp:nomenclature-citation><tp:nomenclature-citation><tp:taxon-name>
                  <tp:taxon-name-part taxon-name-part-type="genus" reg="Echthrogonatopus">Echthrogonatopus</tp:taxon-name-part>
                  <tp:taxon-name-part taxon-name-part-type="species" reg="nigricornis">nigricornis</tp:taxon-name-part>
                </tp:taxon-name><comment> (Hayat); <xref ref-type="bibr" rid="B10">Hayat 1981</xref>: 20; <xref ref-type="bibr" rid="B34">Xu and He 2003</xref>: 527, examined plates. </comment></tp:nomenclature-citation><tp:nomenclature-citation><tp:taxon-name>
                  <tp:taxon-name-part taxon-name-part-type="genus" reg="Cheiloneurus">Cheiloneurus</tp:taxon-name-part>
                  <tp:taxon-name-part taxon-name-part-type="species" reg="exitiosus">exitiosus</tp:taxon-name-part>
                </tp:taxon-name><comment> (Perkins); <xref ref-type="bibr" rid="B8">Guerrieri and Viggiani 2005</xref>: 305. </comment></tp:nomenclature-citation></tp:nomenclature-citation-list></tp:nomenclature><tp:treatment-sec sec-type="diagnosis" id="SECID0E26BG"><title>Diagnosis.</title><p>Body dark brown, antennae dark, mesoscutum and axilla with metallic-green luster, scutellum without a tuft of bristles at apex, leg yellowish white, mid coxa dark basally.</p></tp:treatment-sec><tp:treatment-sec sec-type="description" id="SECID0EBAAI"><title>Description.</title><p>See <xref ref-type="bibr" rid="B34">Xu and He (2003)</xref>.</p></tp:treatment-sec><tp:treatment-sec sec-type="host" id="SECID0ELAAI"><title>Host.</title><p><tp:taxon-name><tp:taxon-name-part taxon-name-part-type="family">Bethylidae</tp:taxon-name-part></tp:taxon-name>: <italic><tp:taxon-name><tp:taxon-name-part taxon-name-part-type="genus" reg="Goniozus">Goniozus</tp:taxon-name-part></tp:taxon-name></italic> sp.; <tp:taxon-name><tp:taxon-name-part taxon-name-part-type="genus" reg="Dryinidae">Dryinidae</tp:taxon-name-part></tp:taxon-name>: <italic><tp:taxon-name><tp:taxon-name-part taxon-name-part-type="genus" reg="Dryinidae">Dryinidae</tp:taxon-name-part><tp:taxon-name-part taxon-name-part-type="species" reg="unspecified">unspecified</tp:taxon-name-part></tp:taxon-name></italic> sp., <italic><tp:taxon-name><tp:taxon-name-part taxon-name-part-type="genus" reg="Gonatopus">Gonatopus</tp:taxon-name-part></tp:taxon-name></italic> sp., <italic><tp:taxon-name><tp:taxon-name-part taxon-name-part-type="genus" reg="Haplogonatopus">Haplogonatopus</tp:taxon-name-part></tp:taxon-name></italic> sp., <italic><tp:taxon-name><tp:taxon-name-part taxon-name-part-type="genus" reg="Haplogonatopus">Haplogonatopus</tp:taxon-name-part><tp:taxon-name-part taxon-name-part-type="species" reg="vitiensis">vitiensis</tp:taxon-name-part></tp:taxon-name></italic>, <italic><tp:taxon-name><tp:taxon-name-part taxon-name-part-type="genus" reg="Pseudogonatopus">Pseudogonatopus</tp:taxon-name-part><tp:taxon-name-part taxon-name-part-type="species" reg="flavifemur">flavifemur</tp:taxon-name-part></tp:taxon-name></italic>, <italic><tp:taxon-name><tp:taxon-name-part taxon-name-part-type="genus" reg="Pseudogonatopus">Pseudogonatopus</tp:taxon-name-part><tp:taxon-name-part taxon-name-part-type="species" reg="hospes">hospes</tp:taxon-name-part></tp:taxon-name></italic>, <italic><tp:taxon-name><tp:taxon-name-part taxon-name-part-type="genus" reg="Pseudogonatopus">Pseudogonatopus</tp:taxon-name-part><tp:taxon-name-part taxon-name-part-type="species" reg="perkinsi">perkinsi</tp:taxon-name-part></tp:taxon-name></italic>; <tp:taxon-name><tp:taxon-name-part taxon-name-part-type="family">Delphacidae</tp:taxon-name-part></tp:taxon-name>: <italic><tp:taxon-name><tp:taxon-name-part taxon-name-part-type="genus" reg="Megamelus">Megamelus</tp:taxon-name-part><tp:taxon-name-part taxon-name-part-type="species" reg="proserpina">proserpina</tp:taxon-name-part></tp:taxon-name></italic>, <italic><tp:taxon-name><tp:taxon-name-part taxon-name-part-type="genus" reg="Nilaparvata">Nilaparvata</tp:taxon-name-part><tp:taxon-name-part taxon-name-part-type="species" reg="lugens">lugens</tp:taxon-name-part></tp:taxon-name></italic>, <italic><tp:taxon-name><tp:taxon-name-part taxon-name-part-type="genus" reg="Sogata">Sogata</tp:taxon-name-part></tp:taxon-name></italic> sp., <italic><tp:taxon-name><tp:taxon-name-part taxon-name-part-type="genus" reg="Sogata">Sogata</tp:taxon-name-part><tp:taxon-name-part taxon-name-part-type="species" reg="furcifera">furcifera</tp:taxon-name-part></tp:taxon-name></italic>, <italic><tp:taxon-name><tp:taxon-name-part taxon-name-part-type="genus" reg="Sogatella">Sogatella</tp:taxon-name-part><tp:taxon-name-part taxon-name-part-type="species" reg="furcifera">furcifera</tp:taxon-name-part></tp:taxon-name></italic>, <tp:taxon-name><tp:taxon-name-part taxon-name-part-type="family">Pyralidae</tp:taxon-name-part></tp:taxon-name>: <italic><tp:taxon-name><tp:taxon-name-part taxon-name-part-type="genus" reg="Cnaphalocrocis">Cnaphalocrocis</tp:taxon-name-part><tp:taxon-name-part taxon-name-part-type="species" reg="medinalis">medinalis</tp:taxon-name-part></tp:taxon-name></italic>, <italic><tp:taxon-name><tp:taxon-name-part taxon-name-part-type="genus" reg="Marasmia">Marasmia</tp:taxon-name-part><tp:taxon-name-part taxon-name-part-type="species" reg="exigua">exigua</tp:taxon-name-part></tp:taxon-name></italic> (<xref ref-type="bibr" rid="B8">Guerrieri and Viggiani 2005</xref>).</p></tp:treatment-sec><tp:treatment-sec sec-type="distribution" id="SECID0E6FAI"><title>Distribution.</title><p>China (Fujian, Zhejiang, Jiangxi, Guangxi), American, Australia, Fiji, Guam, India, Malaysia, Philippines.</p></tp:treatment-sec><ref-list><ref id="B24"><mixed-citation xmlns:xlink="http://www.w3.org/1999/xlink" xlink:type="simple"><person-group><name name-style="western"><surname>Perkins</surname><given-names>RCL</given-names></name><name name-style="western"><surname>Kirkaldy</surname><given-names>GW</given-names></name><name name-style="western"><surname>Swezey</surname><given-names>OH</given-names></name></person-group> (<year>1906</year>) <article-title>Leaf-hoppers and their natural enemies (Pt. VIII. <tp:taxon-name><tp:taxon-name-part taxon-name-part-type="family">Encyrtidae</tp:taxon-name-part></tp:taxon-name>, <tp:taxon-name><tp:taxon-name-part taxon-name-part-type="family">Eulophidae</tp:taxon-name-part></tp:taxon-name>, <tp:taxon-name><tp:taxon-name-part taxon-name-part-type="family">Trichogrammatidae</tp:taxon-name-part></tp:taxon-name>). Bulletin of the Hawaiian Sugar Planters’.</article-title><source>Association Experiment Station</source><volume>1</volume>(<issue>8</issue>): <fpage>256</fpage>–<lpage>261</lpage>. <ext-link xlink:href="10.5962/bhl.title.8564" ext-link-type="doi" xlink:type="simple">https://doi.org/10.5962/bhl.title.8564</ext-link> [Entomology Series]</mixed-citation></ref><ref id="B9"><mixed-citation xmlns:xlink="http://www.w3.org/1999/xlink" xlink:type="simple"><person-group><name name-style="western"><surname>Hayat</surname><given-names>M</given-names></name></person-group> (<year>1980</year>) <article-title>On <italic><tp:taxon-name><tp:taxon-name-part taxon-name-part-type="genus">Paraclausenia</tp:taxon-name-part></tp:taxon-name></italic> gen. nov., <italic><tp:taxon-name><tp:taxon-name-part taxon-name-part-type="genus">Metapterencyrtus</tp:taxon-name-part></tp:taxon-name></italic> and <italic><tp:taxon-name><tp:taxon-name-part taxon-name-part-type="genus">Neocharitopus</tp:taxon-name-part></tp:taxon-name></italic> from India (<tp:taxon-name><tp:taxon-name-part taxon-name-part-type="order">Hymenoptera</tp:taxon-name-part></tp:taxon-name>; <tp:taxon-name><tp:taxon-name-part taxon-name-part-type="family">Encyrtidae</tp:taxon-name-part></tp:taxon-name>).</article-title><source>Journal of Natural History</source><volume>14</volume>(<issue>5</issue>): <fpage>644</fpage>–<lpage>645</lpage>. <ext-link xlink:href="10.1080/00222938000770541" ext-link-type="doi" xlink:type="simple">https://doi.org/10.1080/00222938000770541</ext-link></mixed-citation></ref><ref id="B8"><mixed-citation xmlns:xlink="http://www.w3.org/1999/xlink" xlink:type="simple"><person-group><name name-style="western"><surname>Guerrieri</surname><given-names>E</given-names></name><name name-style="western"><surname>Viggiani</surname><given-names>G</given-names></name></person-group> (<year>2005</year>) <article-title>A review of the encyrtid (<tp:taxon-name><tp:taxon-name-part taxon-name-part-type="order">Hymenoptera</tp:taxon-name-part></tp:taxon-name>: <tp:taxon-name><tp:taxon-name-part taxon-name-part-type="superfamily">Chalcidoidea</tp:taxon-name-part></tp:taxon-name>) parasitoids of <tp:taxon-name><tp:taxon-name-part taxon-name-part-type="genus">Dryinidae</tp:taxon-name-part></tp:taxon-name> (<tp:taxon-name><tp:taxon-name-part taxon-name-part-type="order">Hymenoptera</tp:taxon-name-part></tp:taxon-name>: <tp:taxon-name><tp:taxon-name-part taxon-name-part-type="superfamily">Chrysidoidea</tp:taxon-name-part></tp:taxon-name>) with description of a new species of <italic><tp:taxon-name><tp:taxon-name-part taxon-name-part-type="genus">Cheiloneurus</tp:taxon-name-part></tp:taxon-name></italic>.</article-title><source>Systematics and Biodiversity</source><volume>2</volume>(<issue>3</issue>): <fpage>305</fpage>–<lpage>317</lpage>. <ext-link xlink:href="10.1017/S1477200004001537" ext-link-type="doi" xlink:type="simple">https://doi.org/10.1017/S1477200004001537</ext-link></mixed-citation></ref><ref id="B10"><mixed-citation xmlns:xlink="http://www.w3.org/1999/xlink" xlink:type="simple"><person-group><name name-style="western"><surname>Hayat</surname><given-names>M</given-names></name></person-group> (<year>1981</year>) <article-title>Taxonomic notes on Indian <tp:taxon-name><tp:taxon-name-part taxon-name-part-type="family">Encyrtidae</tp:taxon-name-part></tp:taxon-name> (<tp:taxon-name><tp:taxon-name-part taxon-name-part-type="order">Hymenoptera</tp:taxon-name-part></tp:taxon-name>: <tp:taxon-name><tp:taxon-name-part taxon-name-part-type="superfamily">Chalcidoidea</tp:taxon-name-part></tp:taxon-name>). III.</article-title><source>Colemania</source><volume>1</volume>: <fpage>13</fpage>–<lpage>34</lpage>. <ext-link xlink:href="10.1080/00222938100770021a" ext-link-type="doi" xlink:type="simple">https://doi.org/10.1080/00222938100770021a</ext-link></mixed-citation></ref><ref id="B34"><mixed-citation xmlns:xlink="http://www.w3.org/1999/xlink" xlink:type="simple"><person-group><name name-style="western"><surname>Xu</surname><given-names>ZH</given-names></name><name name-style="western"><surname>He</surname><given-names>JH</given-names></name></person-group> (<year>2003</year>) <tp:taxon-name><tp:taxon-name-part taxon-name-part-type="family">Encyrtidae</tp:taxon-name-part></tp:taxon-name>. Fauna of Insects of Fujian Province of China. Volume 7. Fujian Publishing House of Science and Technology, Fujian 527–528: 541–542.</mixed-citation></ref></ref-list></tp:taxon-treatment>
