# Supplementary material for: ﻿A taxonomic study of Cheiloneurus Westwood (Hymenoptera, Encyrtidae) from China
Source: Zookeys. 2024 Apr 24;1198:143–72. doi: 10.3897/zookeys.1198.118944 (PMC11063624; doi:10.3897/zookeys.1198.118944)
Supplement: XML Treatment for Cheiloneurus gonatopodis [file zookeys.1198.118944-treatment8.xml]

<!DOCTYPE tp:taxon-treatment
  PUBLIC "-//TaxonX//DTD Taxonomic Treatment Publishing DTD v0 20100105//EN" "tax-treatment-NSO.dtd">
<tp:taxon-treatment xmlns:tp="http://www.plazi.org/taxpub"><tp:treatment-meta><kwd-group><label>Taxon classification</label><kwd>
                <named-content content-type="kingdom">Animalia</named-content>
              </kwd><kwd>
                <named-content content-type="order">Hymenoptera</named-content>
              </kwd><kwd>
                <named-content content-type="family">Encyrtidae</named-content>
              </kwd></kwd-group><mixed-citation publication-type="journal"><person-group><name><surname>Wang</surname><given-names>Haiyang</given-names></name><name><surname>Cui</surname><given-names>Wenyu</given-names></name><name><surname>Xi</surname><given-names>Chunxiang</given-names></name><name><surname>Cao</surname><given-names>Xinyu</given-names></name><name><surname>Li</surname><given-names>Weiqiong</given-names></name><name><surname>Zu</surname><given-names>Guohao</given-names></name></person-group><article-title>﻿A taxonomic study of <italic><tp:taxon-name><tp:taxon-name-part taxon-name-part-type="genus" reg="Cheiloneurus">Cheiloneurus</tp:taxon-name-part></tp:taxon-name></italic> Westwood (<tp:taxon-name><tp:taxon-name-part taxon-name-part-type="order">Hymenoptera</tp:taxon-name-part></tp:taxon-name>, <tp:taxon-name><tp:taxon-name-part taxon-name-part-type="family">Encyrtidae</tp:taxon-name-part></tp:taxon-name>) from China</article-title><source>Zookeys</source><day>24</day><month>04</month><year>2024</year><volume>1198</volume><fpage>143</fpage><lpage>172</lpage><pub-id pub-id-type="doi">10.3897/zookeys.1198.118944</pub-id></mixed-citation></tp:treatment-meta><tp:nomenclature><label>﻿</label><tp:taxon-name>
              <object-id xmlns:xlink="http://www.w3.org/1999/xlink" content-type="arpha" xlink:type="simple">210B30C8-12C9-55CA-B6D9-9E9282D4C345</object-id>
              <tp:taxon-name-part taxon-name-part-type="genus" reg="Cheiloneurus">Cheiloneurus</tp:taxon-name-part>
              <tp:taxon-name-part taxon-name-part-type="species" reg="gonatopodis">gonatopodis</tp:taxon-name-part>
            </tp:taxon-name><tp:taxon-authority>Perkins, 1906</tp:taxon-authority><xref ref-type="fig" rid="F8">Figs 58–60</xref><xref ref-type="fig" rid="F11">, 73–77</xref><tp:nomenclature-citation-list><tp:nomenclature-citation><tp:taxon-name>
                  <tp:taxon-name-part taxon-name-part-type="genus" reg="Cheiloneurus">Cheiloneurus</tp:taxon-name-part>
                  <tp:taxon-name-part taxon-name-part-type="species" reg="gonatopodis">gonatopodis</tp:taxon-name-part>
                </tp:taxon-name><comment> Perkins, in <xref ref-type="bibr" rid="B24">Perkins et al. 1906</xref>: 261. Lectotype ♀ designated by Noyes 1988: 63: Australia, Queensland, Childers (<named-content xmlns:xlink="http://www.w3.org/1999/xlink" content-type="dwc:institutional_code" xlink:title="Bernice Pauahi Bishop Museum" xlink:href="http://grbio.org/institution/bishop-museum" xlink:type="simple">BPBM</named-content>). </comment></tp:nomenclature-citation><tp:nomenclature-citation><tp:taxon-name>
                  <tp:taxon-name-part taxon-name-part-type="genus" reg="Cheiloneurus">Cheiloneurus</tp:taxon-name-part>
                  <tp:taxon-name-part taxon-name-part-type="species" reg="gonatopodis">gonatopodis</tp:taxon-name-part>
                </tp:taxon-name><comment> Perkins; <xref ref-type="bibr" rid="B1">Anis and Hayat 2002</xref>: 152; <xref ref-type="bibr" rid="B8">Guerrieri and Viggiani 2005</xref>: 310. </comment></tp:nomenclature-citation></tp:nomenclature-citation-list></tp:nomenclature><tp:treatment-sec sec-type="material" id="SECID0E3IAI"><title>Material examined.</title><p>China – Hainan • 1♀; Lingshui Li Autonomous County, Diaoluo Mountain; <named-content xmlns:xlink="http://www.w3.org/1999/xlink" content-type="dwc:verbatimCoordinates" xlink:type="simple"><named-content content-type="geo-json" specific-use="{&#34;type&#34;:&#34;Point&#34;,&#34;coordinates&#34;:[109.915833,18.659722]}" id="NCID0EFJAI" xlink:type="simple">18°39'35"N, 109°54'57"E</named-content></named-content>; 1499 m elev.; 15 May 2016; Guo-Hao Zu leg.; by yellow pan trapping; <abbrev xmlns:xlink="http://www.w3.org/1999/xlink" xlink:title="insect collections of Tianjin Agricultural University" id="ABBRID0EKJAI" xlink:type="simple">TJAU</abbrev>-HN-CHE-005.</p></tp:treatment-sec><tp:treatment-sec sec-type="description" id="SECID0EOJAI"><title>Description.</title><p><bold>Female</bold>. Length, excluding ovipositor, 1.16 mm. Head yellow, frontovertex brown. Antenna yellowish brown, scape yellow. Mesosoma yellowish brown, leg yellowish white, basal half of hind tibial white. Metasoma mostly yellow, but basally and apically brown, frontovertex 0.21× head width; eye height 1.62× malar space; antennal (Fig. <xref ref-type="fig" rid="F11">74</xref>) scape 6.38× as long as wide; pedicel 2.23× as long as wide and longer than <abbrev xmlns:xlink="http://www.w3.org/1999/xlink" xlink:title="minimum frontovertex width" id="ABBRID0E1JAI" xlink:type="simple">F1</abbrev>–F2 combined, funicle 6-segmented, clava 3-segmented, 2.6× as long as width, shorter than F2–F6 combined; fore wing (Fig. <xref ref-type="fig" rid="F11">76</xref>) 2.96× as long as wide; linea calva not interrupted and open posteriorly; mid tibial spur (Fig. <xref ref-type="fig" rid="F11">77</xref>) 0.31× as long as mid tibia and shorter than basitarsus, ovipositor (Fig. <xref ref-type="fig" rid="F11">75</xref>) as long as mid tibia, not exserted.</p><fig id="F11" position="float" orientation="portrait"><object-id xmlns:xlink="http://www.w3.org/1999/xlink" content-type="doi" xlink:type="simple">10.3897/zookeys.1198.118944.figures73-77</object-id><object-id xmlns:xlink="http://www.w3.org/1999/xlink" content-type="arpha" xlink:type="simple">E1659FC8-963F-55B8-84BF-012A8E0E5EC9</object-id><label>Figures 73–77.</label><caption><p><italic><tp:taxon-name><tp:taxon-name-part taxon-name-part-type="genus" reg="Cheiloneurus">Cheiloneurus</tp:taxon-name-part><tp:taxon-name-part taxon-name-part-type="species" reg="gonatopodis">gonatopodis</tp:taxon-name-part></tp:taxon-name></italic> ♀ <bold>73</bold> mesosoma <bold>74</bold> antenna <bold>75</bold> metasoma <bold>76</bold> fore wing <bold>77</bold> legs. Scale bars: 100 μm.</p></caption><graphic xmlns:xlink="http://www.w3.org/1999/xlink" xlink:href="zookeys-1198-143_article-118944__-g011.jpg" position="float" orientation="portrait" xlink:type="simple" id="oo_1031781.jpg"><uri content-type="original_file" xlink:type="simple">https://binary.pensoft.net/fig/1031781</uri></graphic></fig></tp:treatment-sec><tp:treatment-sec sec-type="host" id="SECID0EMLAI"><title>Host.</title><p><tp:taxon-name><tp:taxon-name-part taxon-name-part-type="genus" reg="Dryinidae">Dryinidae</tp:taxon-name-part></tp:taxon-name>: <italic><tp:taxon-name><tp:taxon-name-part taxon-name-part-type="genus" reg="Echthrodelphax">Echthrodelphax</tp:taxon-name-part></tp:taxon-name></italic> sp., <italic><tp:taxon-name><tp:taxon-name-part taxon-name-part-type="genus" reg="Pseudogonatopoides">Pseudogonatopoides</tp:taxon-name-part><tp:taxon-name-part taxon-name-part-type="species" reg="mauritianus">mauritianus</tp:taxon-name-part></tp:taxon-name></italic>, <italic><tp:taxon-name><tp:taxon-name-part taxon-name-part-type="genus" reg="Pseudogonatopus">Pseudogonatopus</tp:taxon-name-part></tp:taxon-name></italic> sp., <italic><tp:taxon-name><tp:taxon-name-part taxon-name-part-type="genus" reg="Pseudogonatopus">Pseudogonatopus</tp:taxon-name-part><tp:taxon-name-part taxon-name-part-type="species" reg="mauritianus">mauritianus</tp:taxon-name-part></tp:taxon-name></italic>, <italic><tp:taxon-name><tp:taxon-name-part taxon-name-part-type="genus" reg="Richardsidryinus">Richardsidryinus</tp:taxon-name-part></tp:taxon-name></italic> sp.; <tp:taxon-name><tp:taxon-name-part taxon-name-part-type="family">Delphacidae</tp:taxon-name-part></tp:taxon-name>: <italic><tp:taxon-name><tp:taxon-name-part taxon-name-part-type="genus" reg="Dicranotropis">Dicranotropis</tp:taxon-name-part><tp:taxon-name-part taxon-name-part-type="species" reg="muiri">muiri</tp:taxon-name-part></tp:taxon-name></italic>, <italic><tp:taxon-name><tp:taxon-name-part taxon-name-part-type="genus" reg="Nilaparvata">Nilaparvata</tp:taxon-name-part><tp:taxon-name-part taxon-name-part-type="species" reg="myersi">myersi</tp:taxon-name-part></tp:taxon-name></italic>, <italic><tp:taxon-name><tp:taxon-name-part taxon-name-part-type="genus" reg="Perkinsiella">Perkinsiella</tp:taxon-name-part><tp:taxon-name-part taxon-name-part-type="species" reg="saccharicida">saccharicida</tp:taxon-name-part></tp:taxon-name></italic> (<xref ref-type="bibr" rid="B8">Guerrieri and Viggiani 2005</xref>).</p></tp:treatment-sec><tp:treatment-sec sec-type="distribution" id="SECID0ENOAI"><title>Distribution.</title><p>China (Hainan), Afrotropical, Australia, India, Madagascar, Mauritius, New Zealand.</p></tp:treatment-sec><tp:treatment-sec sec-type="comments" id="SECID0ESOAI"><title>Comments.</title><p>This is the first record from China.</p></tp:treatment-sec><tp:treatment-sec><!--Section generated to contain objects referenced in tp:taxon-treatment.--><fig id="F8" position="float" orientation="portrait"><object-id xmlns:xlink="http://www.w3.org/1999/xlink" content-type="doi" xlink:type="simple">10.3897/zookeys.1198.118944.figures52-60</object-id><object-id xmlns:xlink="http://www.w3.org/1999/xlink" content-type="arpha" xlink:type="simple">D8828C84-082F-573C-9C24-D50C90128364</object-id><label>Figures 52–60.</label><caption><p><italic><tp:taxon-name><tp:taxon-name-part taxon-name-part-type="genus" reg="Cheiloneurus">Cheiloneurus</tp:taxon-name-part><tp:taxon-name-part taxon-name-part-type="species" reg="elegans">elegans</tp:taxon-name-part></tp:taxon-name></italic> ♀ <bold>52</bold> dorsal habitus (Palaearctic) <bold>53</bold> lateral habitus (Palaearctic) <bold>54</bold> ventral habitus (Palaearctic) <bold>55</bold> dorsal habitus (Oriental) <bold>56</bold> lateral habitus (Oriental) <bold>57</bold> ventral habitus (Oriental) <bold>58–60</bold><italic><tp:taxon-name><tp:taxon-name-part taxon-name-part-type="genus" reg="Cheiloneurus">Cheiloneurus</tp:taxon-name-part><tp:taxon-name-part taxon-name-part-type="species" reg="gonatopodis">gonatopodis</tp:taxon-name-part></tp:taxon-name></italic> ♀ <bold>58</bold> dorsal habitus <bold>59</bold> lateral habitus <bold>60</bold> ventral habitus.</p></caption><graphic xmlns:xlink="http://www.w3.org/1999/xlink" xlink:href="zookeys-1198-143_article-118944__-g008.jpg" position="float" orientation="portrait" xlink:type="simple" id="oo_1031778.jpg"><uri content-type="original_file" xlink:type="simple">https://binary.pensoft.net/fig/1031778</uri></graphic></fig></tp:treatment-sec><ref-list><ref id="B24"><mixed-citation xmlns:xlink="http://www.w3.org/1999/xlink" xlink:type="simple"><person-group><name name-style="western"><surname>Perkins</surname><given-names>RCL</given-names></name><name name-style="western"><surname>Kirkaldy</surname><given-names>GW</given-names></name><name name-style="western"><surname>Swezey</surname><given-names>OH</given-names></name></person-group> (<year>1906</year>) <article-title>Leaf-hoppers and their natural enemies (Pt. VIII. <tp:taxon-name><tp:taxon-name-part taxon-name-part-type="family">Encyrtidae</tp:taxon-name-part></tp:taxon-name>, <tp:taxon-name><tp:taxon-name-part taxon-name-part-type="family">Eulophidae</tp:taxon-name-part></tp:taxon-name>, <tp:taxon-name><tp:taxon-name-part taxon-name-part-type="family">Trichogrammatidae</tp:taxon-name-part></tp:taxon-name>). Bulletin of the Hawaiian Sugar Planters’.</article-title><source>Association Experiment Station</source><volume>1</volume>(<issue>8</issue>): <fpage>256</fpage>–<lpage>261</lpage>. <ext-link xlink:href="10.5962/bhl.title.8564" ext-link-type="doi" xlink:type="simple">https://doi.org/10.5962/bhl.title.8564</ext-link> [Entomology Series]</mixed-citation></ref><ref id="B1"><mixed-citation xmlns:xlink="http://www.w3.org/1999/xlink" xlink:type="simple"><person-group><name name-style="western"><surname>Anis</surname><given-names>SB</given-names></name><name name-style="western"><surname>Hayat</surname><given-names>M</given-names></name></person-group> (<year>2002</year>) <article-title>A revision of the Indian species of <italic><tp:taxon-name><tp:taxon-name-part taxon-name-part-type="genus">Cheiloneurus</tp:taxon-name-part></tp:taxon-name></italic> Westwood (<tp:taxon-name><tp:taxon-name-part taxon-name-part-type="order">Hymenoptera</tp:taxon-name-part></tp:taxon-name>: <tp:taxon-name><tp:taxon-name-part taxon-name-part-type="superfamily">Chalcidoidea</tp:taxon-name-part></tp:taxon-name>: <tp:taxon-name><tp:taxon-name-part taxon-name-part-type="family">Encyrtidae</tp:taxon-name-part></tp:taxon-name>).</article-title><source>Oriental Insects</source><volume>36</volume>(<issue>1</issue>): <fpage>129</fpage>–<lpage>209</lpage>. <ext-link xlink:href="10.1080/00305316.2002.10417330" ext-link-type="doi" xlink:type="simple">https://doi.org/10.1080/00305316.2002.10417330</ext-link></mixed-citation></ref><ref id="B8"><mixed-citation xmlns:xlink="http://www.w3.org/1999/xlink" xlink:type="simple"><person-group><name name-style="western"><surname>Guerrieri</surname><given-names>E</given-names></name><name name-style="western"><surname>Viggiani</surname><given-names>G</given-names></name></person-group> (<year>2005</year>) <article-title>A review of the encyrtid (<tp:taxon-name><tp:taxon-name-part taxon-name-part-type="order">Hymenoptera</tp:taxon-name-part></tp:taxon-name>: <tp:taxon-name><tp:taxon-name-part taxon-name-part-type="superfamily">Chalcidoidea</tp:taxon-name-part></tp:taxon-name>) parasitoids of <tp:taxon-name><tp:taxon-name-part taxon-name-part-type="genus">Dryinidae</tp:taxon-name-part></tp:taxon-name> (<tp:taxon-name><tp:taxon-name-part taxon-name-part-type="order">Hymenoptera</tp:taxon-name-part></tp:taxon-name>: <tp:taxon-name><tp:taxon-name-part taxon-name-part-type="superfamily">Chrysidoidea</tp:taxon-name-part></tp:taxon-name>) with description of a new species of <italic><tp:taxon-name><tp:taxon-name-part taxon-name-part-type="genus">Cheiloneurus</tp:taxon-name-part></tp:taxon-name></italic>.</article-title><source>Systematics and Biodiversity</source><volume>2</volume>(<issue>3</issue>): <fpage>305</fpage>–<lpage>317</lpage>. <ext-link xlink:href="10.1017/S1477200004001537" ext-link-type="doi" xlink:type="simple">https://doi.org/10.1017/S1477200004001537</ext-link></mixed-citation></ref></ref-list></tp:taxon-treatment>
