# Supplementary material for: ﻿A taxonomic study of Cheiloneurus Westwood (Hymenoptera, Encyrtidae) from China
Source: Zookeys. 2024 Apr 24;1198:143–72. doi: 10.3897/zookeys.1198.118944 (PMC11063624; doi:10.3897/zookeys.1198.118944)
Supplement: XML Treatment for Cheiloneurus guangxiensis [file zookeys.1198.118944-treatment9.xml]

<!DOCTYPE tp:taxon-treatment
  PUBLIC "-//TaxonX//DTD Taxonomic Treatment Publishing DTD v0 20100105//EN" "tax-treatment-NSO.dtd">
<tp:taxon-treatment xmlns:tp="http://www.plazi.org/taxpub"><tp:treatment-meta><kwd-group><label>Taxon classification</label><kwd>
                <named-content content-type="kingdom">Animalia</named-content>
              </kwd><kwd>
                <named-content content-type="order">Hymenoptera</named-content>
              </kwd><kwd>
                <named-content content-type="family">Encyrtidae</named-content>
              </kwd></kwd-group><mixed-citation publication-type="journal"><person-group><name><surname>Wang</surname><given-names>Haiyang</given-names></name><name><surname>Cui</surname><given-names>Wenyu</given-names></name><name><surname>Xi</surname><given-names>Chunxiang</given-names></name><name><surname>Cao</surname><given-names>Xinyu</given-names></name><name><surname>Li</surname><given-names>Weiqiong</given-names></name><name><surname>Zu</surname><given-names>Guohao</given-names></name></person-group><article-title>﻿A taxonomic study of <italic><tp:taxon-name><tp:taxon-name-part taxon-name-part-type="genus" reg="Cheiloneurus">Cheiloneurus</tp:taxon-name-part></tp:taxon-name></italic> Westwood (<tp:taxon-name><tp:taxon-name-part taxon-name-part-type="order">Hymenoptera</tp:taxon-name-part></tp:taxon-name>, <tp:taxon-name><tp:taxon-name-part taxon-name-part-type="family">Encyrtidae</tp:taxon-name-part></tp:taxon-name>) from China</article-title><source>Zookeys</source><day>24</day><month>04</month><year>2024</year><volume>1198</volume><fpage>143</fpage><lpage>172</lpage><pub-id pub-id-type="doi">10.3897/zookeys.1198.118944</pub-id></mixed-citation></tp:treatment-meta><tp:nomenclature><label>﻿</label><tp:taxon-name>
              <object-id xmlns:xlink="http://www.w3.org/1999/xlink" content-type="arpha" xlink:type="simple">B2B2F582-4F38-566A-8EAE-3B55E023D902</object-id>
              <tp:taxon-name-part taxon-name-part-type="genus" reg="Cheiloneurus">Cheiloneurus</tp:taxon-name-part>
              <tp:taxon-name-part taxon-name-part-type="species" reg="guangxiensis">guangxiensis</tp:taxon-name-part>
              <object-id xmlns:xlink="http://www.w3.org/1999/xlink" content-type="zoobank" xlink:type="simple">https://zoobank.org/BDEFCF90-E941-4AC9-B6A6-EA4C172B2EA4</object-id>
            </tp:taxon-name><tp:taxon-authority>Zu</tp:taxon-authority><tp:taxon-status xmlns:xlink="http://www.w3.org/1999/xlink" xlink:type="simple">sp. nov.</tp:taxon-status><xref ref-type="fig" rid="F12">Figs 78–83</xref></tp:nomenclature><tp:treatment-sec sec-type="type material" id="SECID0EFQAI"><title>Type material.</title><p><bold><italic>Holotype</italic></bold>. ♀, [on slide]; China – Guangxi, Qinzhou, Beibu Gulf University; <named-content xmlns:xlink="http://www.w3.org/1999/xlink" content-type="dwc:verbatimCoordinates" xlink:type="simple"><named-content content-type="geo-json" specific-use="{&#34;type&#34;:&#34;Point&#34;,&#34;coordinates&#34;:[108.615556,21.898056]}" id="NCID0ETQAI" xlink:type="simple">21°53'53"N, 108°36'56"E</named-content></named-content>; 24 m elev.; 14–24 Dec. 2019; Wen-Quan Zhen leg.; by Malaise trapping; <abbrev xmlns:xlink="http://www.w3.org/1999/xlink" xlink:title="insect collections of Tianjin Agricultural University" id="ABBRID0EYQAI" xlink:type="simple">TJAU</abbrev>-GX-CHE-053. <bold><italic>Paratype</italic></bold>. 1♀; same date as holotype; <abbrev xmlns:xlink="http://www.w3.org/1999/xlink" xlink:title="insect collections of Tianjin Agricultural University" id="ABBRID0E6QAI" xlink:type="simple">TJAU</abbrev>-GX-CHE-054.</p></tp:treatment-sec><tp:treatment-sec sec-type="description" id="SECID0EDRAI"><title>Description.</title><p><bold>Female</bold>. Holotype. Length, 1.51 mm (excluding ovipositor). Head with yellow to yellowish brown and metallic-green luster, basal half of antennal scape brown, apical half white, and dorsal margin brown; pedicel brown; <abbrev xmlns:xlink="http://www.w3.org/1999/xlink" xlink:title="minimum frontovertex width" id="ABBRID0ELRAI" xlink:type="simple">F1</abbrev> brown with dorsal margin white, F2–F4 lower margin brown and dorsal margin white, F5 lower margin slightly brown and dorsal margin white, F6 white and small part of lower margin brown; clava dark brown. Mesosoma yellow; leg white, nearly transparent, basal third of mid tibia and apical fifth of hind femora brown. Metasoma dark brown, with metallic-blue luster, but slightly yellowish brown in middle and lower part.</p><p>Head (Fig. <xref ref-type="fig" rid="F12">78</xref>) in frontal view, length equal to width, frontovertex 0.14× head width; ocelli forming an angle of 40°, <abbrev xmlns:xlink="http://www.w3.org/1999/xlink" xlink:title="minimum distance between a lateral ocellus and occipital margin" id="ABBRID0EVRAI" xlink:type="simple">OCL</abbrev> about 1.67× diameter of posterior ocellus, <abbrev xmlns:xlink="http://www.w3.org/1999/xlink" xlink:title="minimum distance between a lateral ocellus and the corresponding eye margin" id="ABBRID0EZRAI" xlink:type="simple">OOL</abbrev> about 0.10× the diameter of posterior ocellus; antennal torulus with its dorsal margin well above lower margin of eye; eye length about 1.77× as long as malar space. Antennal (Fig. <xref ref-type="fig" rid="F12">79</xref>) scape flattened and expanded, about 2.37× as long as width, pedicel about 2.26× as long as wide, funicle 6-segmented, <abbrev xmlns:xlink="http://www.w3.org/1999/xlink" xlink:title="minimum frontovertex width" id="ABBRID0EBSAI" xlink:type="simple">F1</abbrev> longer than width, F2–F3 subquadrate, F4–F6 wider than long, clava 3-segmented, 1.98× as long as wide, longer than F3–F6 combined, funicle with linear sensillae on F3–F6. Mandible with three acute teeth. Measurements (μm): HH, 460; HW, 460; <abbrev xmlns:xlink="http://www.w3.org/1999/xlink" xlink:title="minimum frontovertex width" id="ABBRID0EFSAI" xlink:type="simple">FV</abbrev>, 63; <abbrev xmlns:xlink="http://www.w3.org/1999/xlink" xlink:title="longest diameter of an ocellus" id="ABBRID0EJSAI" xlink:type="simple">OD</abbrev>, 30; <abbrev xmlns:xlink="http://www.w3.org/1999/xlink" xlink:title="minimum distance between lateral ocelli" id="ABBRID0ENSAI" xlink:type="simple">POL</abbrev>, 23; <abbrev xmlns:xlink="http://www.w3.org/1999/xlink" xlink:title="minimum distance between a lateral ocellus and the corresponding eye margin" id="ABBRID0ERSAI" xlink:type="simple">OOL</abbrev>,3; <abbrev xmlns:xlink="http://www.w3.org/1999/xlink" xlink:title="minimum distance between a lateral ocellus and occipital margin" id="ABBRID0EVSAI" xlink:type="simple">OCL</abbrev>, 50; <abbrev xmlns:xlink="http://www.w3.org/1999/xlink" xlink:title="minimum distance between a lateral ocellus and median ocellus" id="ABBRID0EZSAI" xlink:type="simple">AOL</abbrev>, 43; EL, 270; <abbrev xmlns:xlink="http://www.w3.org/1999/xlink" xlink:title="malar space" id="ABBRID0E4SAI" xlink:type="simple">MS</abbrev>, 153; length (and width): radicle, 45; scape, 225 (95); pedicel, 88 (39); <abbrev xmlns:xlink="http://www.w3.org/1999/xlink" xlink:title="minimum frontovertex width" id="ABBRID0EBTAI" xlink:type="simple">F1</abbrev>, 38 (35); F2, 35 (35); F3, 38 (38); F4, 45 (48); F5, 48 (55); F6, 46 (63); clava, 206 (103).</p><fig id="F12" position="float" orientation="portrait"><object-id xmlns:xlink="http://www.w3.org/1999/xlink" content-type="doi" xlink:type="simple">10.3897/zookeys.1198.118944.figures78-83</object-id><object-id xmlns:xlink="http://www.w3.org/1999/xlink" content-type="arpha" xlink:type="simple">586D213C-8E52-5D7E-9885-E346DAE836C5</object-id><label>Figures 78–83.</label><caption><p><italic><tp:taxon-name><tp:taxon-name-part taxon-name-part-type="genus" reg="Cheiloneurus">Cheiloneurus</tp:taxon-name-part><tp:taxon-name-part taxon-name-part-type="species" reg="guangxiensis">guangxiensis</tp:taxon-name-part></tp:taxon-name></italic> sp. nov. ♀ holotype <bold>78</bold> head <bold>79</bold> antenna <bold>80</bold> mesosoma and metasoma <bold>81</bold> fore wing <bold>82</bold> hind wing <bold>83</bold> legs. Scale bars: 100 μm.</p></caption><graphic xmlns:xlink="http://www.w3.org/1999/xlink" xlink:href="zookeys-1198-143_article-118944__-g012.jpg" position="float" orientation="portrait" xlink:type="simple" id="oo_1031782.jpg"><uri content-type="original_file" xlink:type="simple">https://binary.pensoft.net/fig/1031782</uri></graphic></fig><p>Mesosoma (Fig. <xref ref-type="fig" rid="F12">80</xref>). Mesoscutum densely setose; mesoscutum and scutellum with finely reticulate sculpture, mesoscutum 0.60× as long as wide, scutellum 0.90× as long as wide and with a tuft of bristles at apex. Fore wing (Fig. <xref ref-type="fig" rid="F12">81</xref>) 2.70× as long as wide, apical half of submarginal vein strongly curved, marginal vein longer than width, and 4.91× as long as postmarginal vein, linea calva not interrupted and open posteriorly, hind wing (Fig. <xref ref-type="fig" rid="F12">82</xref>) 4.32× as long as width. Mid tibial spur (Fig. <xref ref-type="fig" rid="F12">83</xref>) 0.35× as long as mid tibia and longer than basitarsus. Measurements (μm): <abbrev xmlns:xlink="http://www.w3.org/1999/xlink" xlink:title="fore wing length" id="ABBRID0E2UAI" xlink:type="simple">FWL</abbrev>, 960; FWW, 355; submarginal vein, 350; <abbrev xmlns:xlink="http://www.w3.org/1999/xlink" xlink:title="marginal vein" id="ABBRID0E6UAI" xlink:type="simple">MV</abbrev>, 113; <abbrev xmlns:xlink="http://www.w3.org/1999/xlink" xlink:title="postmarginal vein" id="ABBRID0EDVAI" xlink:type="simple">PMV</abbrev>, 23; <abbrev xmlns:xlink="http://www.w3.org/1999/xlink" xlink:title="stigmal vein" id="ABBRID0EHVAI" xlink:type="simple">SV</abbrev>, 45; <abbrev xmlns:xlink="http://www.w3.org/1999/xlink" xlink:title="hind wing length" id="ABBRID0ELVAI" xlink:type="simple">HWL</abbrev>, 800; <abbrev xmlns:xlink="http://www.w3.org/1999/xlink" xlink:title="hind wing width" id="ABBRID0EPVAI" xlink:type="simple">HWW</abbrev>,185; <abbrev xmlns:xlink="http://www.w3.org/1999/xlink" xlink:title="mid tibia" id="ABBRID0ETVAI" xlink:type="simple">MT</abbrev>, 450; mid tibial spur, 163; mid basitarsus, 140.</p><p>Metasoma (Fig. <xref ref-type="fig" rid="F12">80</xref>) slightly longer than mesosoma, ovipositor 1.51× as long as mid tibia, distinctly exserted. Measurements (μm): <abbrev xmlns:xlink="http://www.w3.org/1999/xlink" xlink:title="ovipositor length" id="ABBRID0E4VAI" xlink:type="simple">OL</abbrev>, 680. [<abbrev xmlns:xlink="http://www.w3.org/1999/xlink" xlink:title="mid tibia" id="ABBRID0EBWAI" xlink:type="simple">MT</abbrev>, 450].</p><p><bold>Male.</bold> Unknown.</p></tp:treatment-sec><tp:treatment-sec sec-type="host" id="SECID0EJWAI"><title>Host.</title><p>Unknown.</p></tp:treatment-sec><tp:treatment-sec sec-type="etymology" id="SECID0EOWAI"><title>Etymology.</title><p>The specific name refers to the province where the type locality is located.</p></tp:treatment-sec><tp:treatment-sec sec-type="diagnosis" id="SECID0ETWAI"><title>Diagnosis.</title><p>The new species is similar to <italic><tp:taxon-name><tp:taxon-name-part taxon-name-part-type="genus" reg="Cheiloneurus">C.</tp:taxon-name-part><tp:taxon-name-part taxon-name-part-type="species" reg="chinensis">chinensis</tp:taxon-name-part></tp:taxon-name></italic> Shi, Wang, Si &amp; Wang, 1994 but differs from <italic><tp:taxon-name><tp:taxon-name-part taxon-name-part-type="genus" reg="Cheiloneurus">C.</tp:taxon-name-part><tp:taxon-name-part taxon-name-part-type="species" reg="chinensis">chinensis</tp:taxon-name-part></tp:taxon-name></italic> as follows: frontovertex 0.14× head width (0.20× in <italic>chinensis</italic>); scape flattened and expanded, about 2.37× as long as wide (scape 3× as long as wide in <italic>chinensis</italic>); F6 white and small part of the lower margin brown (F6 black in <italic>chinensis</italic>); clava longer than F3–F6 combined (nearly equal length F3–F6 combined in <italic>chinensis</italic>); legs off white nearly transparent, mid tibia basal one-third and hind femora apical one-fifth brown (legs brownish yellow except fore tibia; apical third of mid feroma, outer margin of hind feroma and tibia brown in <italic>chinensis</italic>).</p></tp:treatment-sec></tp:taxon-treatment>
