# Supplementary material for: ﻿A taxonomic study of Cheiloneurus Westwood (Hymenoptera, Encyrtidae) from China
Source: Zookeys. 2024 Apr 24;1198:143–72. doi: 10.3897/zookeys.1198.118944 (PMC11063624; doi:10.3897/zookeys.1198.118944)
Supplement: XML Treatment for Cheiloneurus hadrodorys [file zookeys.1198.118944-treatment10.xml]

<!DOCTYPE tp:taxon-treatment
  PUBLIC "-//TaxonX//DTD Taxonomic Treatment Publishing DTD v0 20100105//EN" "tax-treatment-NSO.dtd">
<tp:taxon-treatment xmlns:tp="http://www.plazi.org/taxpub"><tp:treatment-meta><kwd-group><label>Taxon classification</label><kwd>
                <named-content content-type="kingdom">Animalia</named-content>
              </kwd><kwd>
                <named-content content-type="order">Hymenoptera</named-content>
              </kwd><kwd>
                <named-content content-type="family">Encyrtidae</named-content>
              </kwd></kwd-group><mixed-citation publication-type="journal"><person-group><name><surname>Wang</surname><given-names>Haiyang</given-names></name><name><surname>Cui</surname><given-names>Wenyu</given-names></name><name><surname>Xi</surname><given-names>Chunxiang</given-names></name><name><surname>Cao</surname><given-names>Xinyu</given-names></name><name><surname>Li</surname><given-names>Weiqiong</given-names></name><name><surname>Zu</surname><given-names>Guohao</given-names></name></person-group><article-title>﻿A taxonomic study of <italic><tp:taxon-name><tp:taxon-name-part taxon-name-part-type="genus" reg="Cheiloneurus">Cheiloneurus</tp:taxon-name-part></tp:taxon-name></italic> Westwood (<tp:taxon-name><tp:taxon-name-part taxon-name-part-type="order">Hymenoptera</tp:taxon-name-part></tp:taxon-name>, <tp:taxon-name><tp:taxon-name-part taxon-name-part-type="family">Encyrtidae</tp:taxon-name-part></tp:taxon-name>) from China</article-title><source>Zookeys</source><day>24</day><month>04</month><year>2024</year><volume>1198</volume><fpage>143</fpage><lpage>172</lpage><pub-id pub-id-type="doi">10.3897/zookeys.1198.118944</pub-id></mixed-citation></tp:treatment-meta><tp:nomenclature><label>﻿</label><tp:taxon-name>
              <object-id xmlns:xlink="http://www.w3.org/1999/xlink" content-type="arpha" xlink:type="simple">7D86FEEC-796F-50B7-93D4-3672777F14F3</object-id>
              <tp:taxon-name-part taxon-name-part-type="genus" reg="Cheiloneurus">Cheiloneurus</tp:taxon-name-part>
              <tp:taxon-name-part taxon-name-part-type="species" reg="hadrodorys">hadrodorys</tp:taxon-name-part>
            </tp:taxon-name><tp:taxon-authority>Anis &amp; Hayat, 2002</tp:taxon-authority><xref ref-type="fig" rid="F13">Figs 84–86</xref><xref ref-type="fig" rid="F14">, 93–98</xref><tp:nomenclature-citation-list><tp:nomenclature-citation><tp:taxon-name>
                  <tp:taxon-name-part taxon-name-part-type="genus" reg="Cheiloneurus">Cheiloneurus</tp:taxon-name-part>
                  <tp:taxon-name-part taxon-name-part-type="species" reg="hadrodorys">hadrodorys</tp:taxon-name-part>
                </tp:taxon-name><comment><xref ref-type="bibr" rid="B1">Anis and Hayat 2002</xref>: 138, 173–175. Holotype ♀, <named-content xmlns:xlink="http://www.w3.org/1999/xlink" content-type="dwc:institutional_code" xlink:title="The Natural History Museum, London" xlink:href="http://grbio.org/institution/natural-history-museum-london" xlink:type="simple">BMNH</named-content>, Nepal. </comment></tp:nomenclature-citation></tp:nomenclature-citation-list></tp:nomenclature><tp:treatment-sec sec-type="material" id="SECID0E2ZAI"><title>Material examined.</title><p>China – Guangxi • 6♀; Qinzhou, Beibu Culf University; <named-content xmlns:xlink="http://www.w3.org/1999/xlink" content-type="dwc:verbatimCoordinates" xlink:type="simple"><named-content content-type="geo-json" specific-use="{&#34;type&#34;:&#34;Point&#34;,&#34;coordinates&#34;:[108.615556,21.898056]}" id="NCID0EE1AI" xlink:type="simple">21°53'53"N, 108°36'56"E</named-content></named-content>; 24 m elev.; 11–18 May 2019, 04–13 Jan. 2020; Wen-Quan Zhen leg.; by Malaise trapping; <abbrev xmlns:xlink="http://www.w3.org/1999/xlink" xlink:title="insect collections of Tianjin Agricultural University" id="ABBRID0EJ1AI" xlink:type="simple">TJAU</abbrev>-GX-CHE-055 to 060 – Yunnan • 1♀; Chuxiong Yi Autonomous Prefecture; <named-content xmlns:xlink="http://www.w3.org/1999/xlink" content-type="dwc:verbatimCoordinates" xlink:type="simple"><named-content content-type="geo-json" specific-use="{&#34;type&#34;:&#34;Point&#34;,&#34;coordinates&#34;:[101.545833,25.032778]}" id="NCID0EQ1AI" xlink:type="simple">25°1'58"N, 101°32'45"E</named-content></named-content>; 1773 m elev.; 01–15 Jun. 2022; Jia-Le Lv; by Malaise trapping; <abbrev xmlns:xlink="http://www.w3.org/1999/xlink" xlink:title="insect collections of Tianjin Agricultural University" id="ABBRID0EV1AI" xlink:type="simple">TJAU</abbrev>-YN-CHE-004.</p></tp:treatment-sec><tp:treatment-sec sec-type="description" id="SECID0EZ1AI"><title>Description.</title><p><bold>Female</bold>. Length, excluding ovipositor, 1.67–1.89 mm. Body generally brown; gena with metallic-green luster, frontovertex dark brown, mandible with three acute teeth. Antennal radicle brown, scape yellow, and inner margin brown, pedicel and <abbrev xmlns:xlink="http://www.w3.org/1999/xlink" xlink:title="minimum frontovertex width" id="ABBRID0EB2AI" xlink:type="simple">F1</abbrev>–F3 with brown, F4 yellowish white, F5 brown, F6 and clava with dark brown. Pronotum mostly brown, but left and right margin with yellow; mesoscutum dark brown; axilla, scutellum and mesopleuron yellow, propodeum yellow, left and right margin dark brown with metallic-green luster. Leg yellowish white, except apical half of hind femora dark brown. Metasoma mostly brown to dark brown and basal quarter yellow; frontovertex (Fig. <xref ref-type="fig" rid="F14">93</xref>) 0.24–0.27× head width; eye height 2.13–2.5× malar space; antennal (Fig. <xref ref-type="fig" rid="F14">94</xref>) scape 5–5.48× as long as wide; pedicel 2.07× as long as wide and longer than <abbrev xmlns:xlink="http://www.w3.org/1999/xlink" xlink:title="minimum frontovertex width" id="ABBRID0EN2AI" xlink:type="simple">F1</abbrev>, funicle 6-segmented, with <abbrev xmlns:xlink="http://www.w3.org/1999/xlink" xlink:title="minimum frontovertex width" id="ABBRID0ER2AI" xlink:type="simple">F1</abbrev>–F6 widening gradually, clava 3-segmented, 2.25–2.25× as long as wide, longer than F4–F6 combined; fore wing (Fig. <xref ref-type="fig" rid="F14">96</xref>) 3.47–3.71× as long as wide; linea calva closed posteriorly by several lines of setae; mid tibial spur (Fig. <xref ref-type="fig" rid="F14">98</xref>) 0.36–0.38× as long as mid tibia and longer than basitarsus, ovipositor (Fig. <xref ref-type="fig" rid="F14">95</xref>) 1.86–2.07× as long as mid tibia, strongly exserted.</p><fig id="F13" position="float" orientation="portrait"><object-id xmlns:xlink="http://www.w3.org/1999/xlink" content-type="doi" xlink:type="simple">10.3897/zookeys.1198.118944.figures84-92</object-id><object-id xmlns:xlink="http://www.w3.org/1999/xlink" content-type="arpha" xlink:type="simple">378C58A8-4AF6-5715-A403-D9D64668C998</object-id><label>Figures 84–92.</label><caption><p><bold>84–86</bold><italic><tp:taxon-name><tp:taxon-name-part taxon-name-part-type="genus" reg="Cheiloneurus">Cheiloneurus</tp:taxon-name-part><tp:taxon-name-part taxon-name-part-type="species" reg="hadrodorys">hadrodorys</tp:taxon-name-part></tp:taxon-name></italic> ♀ <bold>84</bold> dorsal habitus <bold>85</bold> lateral habitus <bold>86</bold> ventral habitus <bold>87–89</bold><italic><tp:taxon-name><tp:taxon-name-part taxon-name-part-type="genus" reg="Cheiloneurus">Cheiloneurus</tp:taxon-name-part><tp:taxon-name-part taxon-name-part-type="species" reg="nankingensis">nankingensis</tp:taxon-name-part></tp:taxon-name></italic> ♀ <bold>87</bold> dorsal habitus <bold>88</bold> lateral habitus <bold>89</bold> ventral habitus <bold>90–92</bold><italic><tp:taxon-name><tp:taxon-name-part taxon-name-part-type="genus" reg="Cheiloneurus">Cheiloneurus</tp:taxon-name-part><tp:taxon-name-part taxon-name-part-type="species" reg="quercus">quercus</tp:taxon-name-part></tp:taxon-name></italic> ♀ <bold>90</bold> dorsal habitus <bold>91</bold> lateral habitus <bold>92</bold> ventral habitus.</p></caption><graphic xmlns:xlink="http://www.w3.org/1999/xlink" xlink:href="zookeys-1198-143_article-118944__-g013.jpg" position="float" orientation="portrait" xlink:type="simple" id="oo_1031783.jpg"><uri content-type="original_file" xlink:type="simple">https://binary.pensoft.net/fig/1031783</uri></graphic></fig><fig id="F14" position="float" orientation="portrait"><object-id xmlns:xlink="http://www.w3.org/1999/xlink" content-type="doi" xlink:type="simple">10.3897/zookeys.1198.118944.figures93-98</object-id><object-id xmlns:xlink="http://www.w3.org/1999/xlink" content-type="arpha" xlink:type="simple">FDBA8785-E742-5050-9C7C-EEED79498FC3</object-id><label>Figures 93–98.</label><caption><p><italic><tp:taxon-name><tp:taxon-name-part taxon-name-part-type="genus" reg="Cheiloneurus">Cheiloneurus</tp:taxon-name-part><tp:taxon-name-part taxon-name-part-type="species" reg="hadrodorys">hadrodorys</tp:taxon-name-part></tp:taxon-name></italic> ♀ <bold>93</bold> head <bold>94</bold> antenna <bold>95</bold> mesosoma and metasoma <bold>96</bold> fore wing <bold>97</bold> hind wing <bold>98</bold> legs. Scale bars: 100 μm.</p></caption><graphic xmlns:xlink="http://www.w3.org/1999/xlink" xlink:href="zookeys-1198-143_article-118944__-g014.jpg" position="float" orientation="portrait" xlink:type="simple" id="oo_1031784.jpg"><uri content-type="original_file" xlink:type="simple">https://binary.pensoft.net/fig/1031784</uri></graphic></fig></tp:treatment-sec><tp:treatment-sec sec-type="host" id="SECID0EL6AI"><title>Host.</title><p><tp:taxon-name><tp:taxon-name-part taxon-name-part-type="family">Pseudococcidae</tp:taxon-name-part></tp:taxon-name>: <italic><tp:taxon-name><tp:taxon-name-part taxon-name-part-type="genus" reg="Saccharicoccus">Saccharicoccus</tp:taxon-name-part><tp:taxon-name-part taxon-name-part-type="species" reg="sacchari">sacchari</tp:taxon-name-part></tp:taxon-name></italic> (<xref ref-type="bibr" rid="B1">Anis and Hayat 2002</xref>).</p></tp:treatment-sec><tp:treatment-sec sec-type="distribution" id="SECID0EFABI"><title>Distribution.</title><p>China (Yunnan, Guangxi), India, Nepal, Pakistan, Sri Lanka.</p></tp:treatment-sec><tp:treatment-sec sec-type="comments" id="SECID0EKABI"><title>Comments.</title><p>This is the first record from China.</p></tp:treatment-sec><ref-list><ref id="B1"><mixed-citation xmlns:xlink="http://www.w3.org/1999/xlink" xlink:type="simple"><person-group><name name-style="western"><surname>Anis</surname><given-names>SB</given-names></name><name name-style="western"><surname>Hayat</surname><given-names>M</given-names></name></person-group> (<year>2002</year>) <article-title>A revision of the Indian species of <italic><tp:taxon-name><tp:taxon-name-part taxon-name-part-type="genus">Cheiloneurus</tp:taxon-name-part></tp:taxon-name></italic> Westwood (<tp:taxon-name><tp:taxon-name-part taxon-name-part-type="order">Hymenoptera</tp:taxon-name-part></tp:taxon-name>: <tp:taxon-name><tp:taxon-name-part taxon-name-part-type="superfamily">Chalcidoidea</tp:taxon-name-part></tp:taxon-name>: <tp:taxon-name><tp:taxon-name-part taxon-name-part-type="family">Encyrtidae</tp:taxon-name-part></tp:taxon-name>).</article-title><source>Oriental Insects</source><volume>36</volume>(<issue>1</issue>): <fpage>129</fpage>–<lpage>209</lpage>. <ext-link xlink:href="10.1080/00305316.2002.10417330" ext-link-type="doi" xlink:type="simple">https://doi.org/10.1080/00305316.2002.10417330</ext-link></mixed-citation></ref></ref-list></tp:taxon-treatment>
