# Supplementary material for: ﻿A taxonomic study of Cheiloneurus Westwood (Hymenoptera, Encyrtidae) from China
Source: Zookeys. 2024 Apr 24;1198:143–72. doi: 10.3897/zookeys.1198.118944 (PMC11063624; doi:10.3897/zookeys.1198.118944)
Supplement: XML Treatment for Cheiloneurus lateocaudatus [file zookeys.1198.118944-treatment11.xml]

<!DOCTYPE tp:taxon-treatment
  PUBLIC "-//TaxonX//DTD Taxonomic Treatment Publishing DTD v0 20100105//EN" "tax-treatment-NSO.dtd">
<tp:taxon-treatment xmlns:tp="http://www.plazi.org/taxpub"><tp:treatment-meta><kwd-group><label>Taxon classification</label><kwd>
                <named-content content-type="kingdom">Animalia</named-content>
              </kwd><kwd>
                <named-content content-type="order">Hymenoptera</named-content>
              </kwd><kwd>
                <named-content content-type="family">Encyrtidae</named-content>
              </kwd></kwd-group><mixed-citation publication-type="journal"><person-group><name><surname>Wang</surname><given-names>Haiyang</given-names></name><name><surname>Cui</surname><given-names>Wenyu</given-names></name><name><surname>Xi</surname><given-names>Chunxiang</given-names></name><name><surname>Cao</surname><given-names>Xinyu</given-names></name><name><surname>Li</surname><given-names>Weiqiong</given-names></name><name><surname>Zu</surname><given-names>Guohao</given-names></name></person-group><article-title>﻿A taxonomic study of <italic><tp:taxon-name><tp:taxon-name-part taxon-name-part-type="genus" reg="Cheiloneurus">Cheiloneurus</tp:taxon-name-part></tp:taxon-name></italic> Westwood (<tp:taxon-name><tp:taxon-name-part taxon-name-part-type="order">Hymenoptera</tp:taxon-name-part></tp:taxon-name>, <tp:taxon-name><tp:taxon-name-part taxon-name-part-type="family">Encyrtidae</tp:taxon-name-part></tp:taxon-name>) from China</article-title><source>Zookeys</source><day>24</day><month>04</month><year>2024</year><volume>1198</volume><fpage>143</fpage><lpage>172</lpage><pub-id pub-id-type="doi">10.3897/zookeys.1198.118944</pub-id></mixed-citation></tp:treatment-meta><tp:nomenclature><label>﻿</label><tp:taxon-name>
              <object-id xmlns:xlink="http://www.w3.org/1999/xlink" content-type="arpha" xlink:type="simple">759EAD9E-D6FE-5F0B-9E0D-D65656E60027</object-id>
              <tp:taxon-name-part taxon-name-part-type="genus" reg="Cheiloneurus">Cheiloneurus</tp:taxon-name-part>
              <tp:taxon-name-part taxon-name-part-type="species" reg="lateocaudatus">lateocaudatus</tp:taxon-name-part>
            </tp:taxon-name><tp:taxon-authority>(Xu &amp; He, 2003)</tp:taxon-authority><tp:nomenclature-citation-list><tp:nomenclature-citation><tp:taxon-name>
                  <tp:taxon-name-part taxon-name-part-type="genus" reg="Echthrogonatopus">Echthrogonatopus</tp:taxon-name-part>
                  <tp:taxon-name-part taxon-name-part-type="species" reg="lateocaudatus">lateocaudatus</tp:taxon-name-part>
                </tp:taxon-name><comment><xref ref-type="bibr" rid="B34">Xu and He 2003</xref>: 527. Holotype ♀. <named-content xmlns:xlink="http://www.w3.org/1999/xlink" content-type="dwc:institutional_code" xlink:title="Institute of Applied Entomology, Zhejiang University" xlink:href="http://grbio.org/institution/zhejiang-university" xlink:type="simple">ZAUC</named-content>, China, examined plates. </comment></tp:nomenclature-citation></tp:nomenclature-citation-list></tp:nomenclature><tp:treatment-sec sec-type="diagnosis" id="SECID0EICBI"><title>Diagnosis.</title><p>Body dark, head with dark metallic-blue luster; antennal dark brown dark; scutellum without a tuft of bristles at apex; fore wing hyaline; leg yellowish white but base of mid coxa dark; <abbrev xmlns:xlink="http://www.w3.org/1999/xlink" xlink:title="minimum frontovertex width" id="ABBRID0EOCBI" xlink:type="simple">F1</abbrev> 1.1× as long as wide; F2 and F5 subquadrate; F3–F4 and F6 wider than long; clava slightly shorter than <abbrev xmlns:xlink="http://www.w3.org/1999/xlink" xlink:title="minimum frontovertex width" id="ABBRID0ESCBI" xlink:type="simple">F1</abbrev>–F6 combined.</p></tp:treatment-sec><tp:treatment-sec sec-type="description" id="SECID0EWCBI"><title>Description.</title><p>See <xref ref-type="bibr" rid="B34">Xu and He (2003)</xref>.</p></tp:treatment-sec><tp:treatment-sec sec-type="host" id="SECID0EADBI"><title>Host.</title><p><tp:taxon-name><tp:taxon-name-part taxon-name-part-type="genus" reg="Dryinidae">Dryinidae</tp:taxon-name-part></tp:taxon-name>: <italic><tp:taxon-name><tp:taxon-name-part taxon-name-part-type="genus" reg="Haplogonatopus">Haplogonatopus</tp:taxon-name-part><tp:taxon-name-part taxon-name-part-type="species" reg="apicalis">apicalis</tp:taxon-name-part></tp:taxon-name></italic>, <italic><tp:taxon-name><tp:taxon-name-part taxon-name-part-type="genus" reg="Haplogonatopus">Haplogonatopus</tp:taxon-name-part><tp:taxon-name-part taxon-name-part-type="species" reg="oratorius">oratorius</tp:taxon-name-part></tp:taxon-name></italic> (<xref ref-type="bibr" rid="B34">Xu and He 2003</xref>).</p></tp:treatment-sec><tp:treatment-sec sec-type="distribution" id="SECID0EGEBI"><title>Distribution.</title><p>China (Anhui, Fujian, Guangdong, Guangxi, Guizhou, Hubei, Hunan, Jiangsu, Jiangxi, Shanghai, Sichun, Yunnan, Zhejiang).</p></tp:treatment-sec><ref-list><ref id="B34"><mixed-citation xmlns:xlink="http://www.w3.org/1999/xlink" xlink:type="simple"><person-group><name name-style="western"><surname>Xu</surname><given-names>ZH</given-names></name><name name-style="western"><surname>He</surname><given-names>JH</given-names></name></person-group> (<year>2003</year>) <tp:taxon-name><tp:taxon-name-part taxon-name-part-type="family">Encyrtidae</tp:taxon-name-part></tp:taxon-name>. Fauna of Insects of Fujian Province of China. Volume 7. Fujian Publishing House of Science and Technology, Fujian 527–528: 541–542.</mixed-citation></ref></ref-list></tp:taxon-treatment>
