# Supplementary material for: ﻿A taxonomic study of Cheiloneurus Westwood (Hymenoptera, Encyrtidae) from China
Source: Zookeys. 2024 Apr 24;1198:143–72. doi: 10.3897/zookeys.1198.118944 (PMC11063624; doi:10.3897/zookeys.1198.118944)
Supplement: XML Treatment for Cheiloneurus nankingensis [file zookeys.1198.118944-treatment12.xml]

<!DOCTYPE tp:taxon-treatment
  PUBLIC "-//TaxonX//DTD Taxonomic Treatment Publishing DTD v0 20100105//EN" "tax-treatment-NSO.dtd">
<tp:taxon-treatment xmlns:tp="http://www.plazi.org/taxpub"><tp:treatment-meta><kwd-group><label>Taxon classification</label><kwd>
                <named-content content-type="kingdom">Animalia</named-content>
              </kwd><kwd>
                <named-content content-type="order">Hymenoptera</named-content>
              </kwd><kwd>
                <named-content content-type="family">Encyrtidae</named-content>
              </kwd></kwd-group><mixed-citation publication-type="journal"><person-group><name><surname>Wang</surname><given-names>Haiyang</given-names></name><name><surname>Cui</surname><given-names>Wenyu</given-names></name><name><surname>Xi</surname><given-names>Chunxiang</given-names></name><name><surname>Cao</surname><given-names>Xinyu</given-names></name><name><surname>Li</surname><given-names>Weiqiong</given-names></name><name><surname>Zu</surname><given-names>Guohao</given-names></name></person-group><article-title>﻿A taxonomic study of <italic><tp:taxon-name><tp:taxon-name-part taxon-name-part-type="genus" reg="Cheiloneurus">Cheiloneurus</tp:taxon-name-part></tp:taxon-name></italic> Westwood (<tp:taxon-name><tp:taxon-name-part taxon-name-part-type="order">Hymenoptera</tp:taxon-name-part></tp:taxon-name>, <tp:taxon-name><tp:taxon-name-part taxon-name-part-type="family">Encyrtidae</tp:taxon-name-part></tp:taxon-name>) from China</article-title><source>Zookeys</source><day>24</day><month>04</month><year>2024</year><volume>1198</volume><fpage>143</fpage><lpage>172</lpage><pub-id pub-id-type="doi">10.3897/zookeys.1198.118944</pub-id></mixed-citation></tp:treatment-meta><tp:nomenclature><label>﻿</label><tp:taxon-name>
              <object-id xmlns:xlink="http://www.w3.org/1999/xlink" content-type="arpha" xlink:type="simple">7D3DE27E-4E1B-59DA-8AA1-9F78EEF1F470</object-id>
              <tp:taxon-name-part taxon-name-part-type="genus" reg="Cheiloneurus">Cheiloneurus</tp:taxon-name-part>
              <tp:taxon-name-part taxon-name-part-type="species" reg="nankingensis">nankingensis</tp:taxon-name-part>
            </tp:taxon-name><tp:taxon-authority>Li &amp; Xu, 2020</tp:taxon-authority><xref ref-type="fig" rid="F13">Figs 87–89</xref><xref ref-type="fig" rid="F15">, 99–104</xref><xref ref-type="fig" rid="F16">, 105–106</xref><tp:nomenclature-citation-list><tp:nomenclature-citation><tp:taxon-name>
                  <tp:taxon-name-part taxon-name-part-type="genus" reg="Cheiloneurus">Cheiloneurus</tp:taxon-name-part>
                  <tp:taxon-name-part taxon-name-part-type="species" reg="nankingensis">nankingensis</tp:taxon-name-part>
                </tp:taxon-name><comment> Li and Xu 2020: 23. Holotype ♀, <abbrev xmlns:xlink="http://www.w3.org/1999/xlink" xlink:title="Department of Plant Protection, School of Agriculture and Food Science, Zhejiang Agriculture &amp; Forestry University" id="ABBRID0EKGBI" xlink:type="simple">ZAFU</abbrev>, China; digital image examined. </comment></tp:nomenclature-citation></tp:nomenclature-citation-list></tp:nomenclature><tp:treatment-sec sec-type="material" id="SECID0EOGBI"><title>Material examined.</title><p>China – Guangxi • 6♀; Qinzhou, Beibu Culf University; <named-content xmlns:xlink="http://www.w3.org/1999/xlink" content-type="dwc:verbatimCoordinates" xlink:type="simple"><named-content content-type="geo-json" specific-use="{&#34;type&#34;:&#34;Point&#34;,&#34;coordinates&#34;:[108.615556,21.898056]}" id="NCID0EXGBI" xlink:type="simple">21°53'53"N, 108°36'56"E</named-content></named-content>; 24 m elev.; 02–17 Nov. 2019, 01–29 Dec. 2019; Wen-Quan Zhen leg.; by Malaise trapping; <abbrev xmlns:xlink="http://www.w3.org/1999/xlink" xlink:title="insect collections of Tianjin Agricultural University" id="ABBRID0E3GBI" xlink:type="simple">TJAU</abbrev>-GX-CHE-061 to 066 – Jiangxi • 6♀, 2♂; Jiujiang, De’an; <named-content xmlns:xlink="http://www.w3.org/1999/xlink" content-type="dwc:verbatimCoordinates" xlink:type="simple"><named-content content-type="geo-json" specific-use="{&#34;type&#34;:&#34;Point&#34;,&#34;coordinates&#34;:[115.377222,29.268333]}" id="NCID0EDHBI" xlink:type="simple">29°16'6"N, 115°22'38"E</named-content></named-content>; 64 m elev.; 17–19 Aug. 2020, 06–07 Sep. 2020; Yan-Yan Qiao leg.; ex. <italic><tp:taxon-name><tp:taxon-name-part taxon-name-part-type="genus" reg="Aenasius">Aenasius</tp:taxon-name-part><tp:taxon-name-part taxon-name-part-type="species" reg="arizonensis">arizonensis</tp:taxon-name-part></tp:taxon-name></italic> on <italic><tp:taxon-name><tp:taxon-name-part taxon-name-part-type="genus" reg="Phenacoccus">Phenacoccus</tp:taxon-name-part><tp:taxon-name-part taxon-name-part-type="species" reg="solenopsis">solenopsis</tp:taxon-name-part></tp:taxon-name></italic>; <abbrev xmlns:xlink="http://www.w3.org/1999/xlink" xlink:title="insect collections of Tianjin Agricultural University" id="ABBRID0E5HBI" xlink:type="simple">TJAU</abbrev>-JX-CHE-001 to 008 – Jiangsu • 2♂; Nanjing, Nanjing Agricultural University; <named-content xmlns:xlink="http://www.w3.org/1999/xlink" content-type="dwc:verbatimCoordinates" xlink:type="simple"><named-content content-type="geo-json" specific-use="{&#34;type&#34;:&#34;Point&#34;,&#34;coordinates&#34;:[118.855833,32.019444]}" id="NCID0EFIBI" xlink:type="simple">32°01'10"N, 118°51'21"E</named-content></named-content>; 18 m elev.; 01–31 Oct. 2019; Zhuo-Miao Li leg.; ex. <italic><tp:taxon-name><tp:taxon-name-part taxon-name-part-type="genus" reg="Aenasius">Aenasius</tp:taxon-name-part><tp:taxon-name-part taxon-name-part-type="species" reg="arizonensis">arizonensis</tp:taxon-name-part></tp:taxon-name></italic> on <italic><tp:taxon-name><tp:taxon-name-part taxon-name-part-type="genus" reg="Phenacoccus">Phenacoccus</tp:taxon-name-part><tp:taxon-name-part taxon-name-part-type="species" reg="solenopsis">solenopsis</tp:taxon-name-part></tp:taxon-name></italic>; <abbrev xmlns:xlink="http://www.w3.org/1999/xlink" xlink:title="insect collections of Tianjin Agricultural University" id="ABBRID0EAJBI" xlink:type="simple">TJAU</abbrev>-JS-CHE-001 to 002.</p></tp:treatment-sec><tp:treatment-sec sec-type="diagnosis" id="SECID0EEJBI"><title>Diagnosis.</title><p><bold>Female.</bold> Length, excluding ovipositor, 1.54–1.75 mm; head (Fig. <xref ref-type="fig" rid="F15">99</xref>) dark brown, with purple sheen; antennal (Fig. <xref ref-type="fig" rid="F15">100</xref>) scape and pedicel yellowish brown; funicle and clava dark; fore and mid legs yellowish brown, except middle part of mid tibia brown; hind femur and tibia brown, except tibial base white.</p><fig id="F15" position="float" orientation="portrait"><object-id xmlns:xlink="http://www.w3.org/1999/xlink" content-type="doi" xlink:type="simple">10.3897/zookeys.1198.118944.figures99-104</object-id><object-id xmlns:xlink="http://www.w3.org/1999/xlink" content-type="arpha" xlink:type="simple">B0B6C81A-87FB-518F-A2EE-170FD0FA299B</object-id><label>Figures 99–104.</label><caption><p><italic><tp:taxon-name><tp:taxon-name-part taxon-name-part-type="genus" reg="Cheiloneurus">Cheiloneurus</tp:taxon-name-part><tp:taxon-name-part taxon-name-part-type="species" reg="nankingensis">nankingensis</tp:taxon-name-part></tp:taxon-name></italic> ♀ <bold>99</bold> head <bold>100</bold> antenna <bold>101</bold> mesosoma and metasoma <bold>102</bold> fore wing <bold>103</bold> hind wing <bold>104</bold> legs. Scale bars: 100 μm.</p></caption><graphic xmlns:xlink="http://www.w3.org/1999/xlink" xlink:href="zookeys-1198-143_article-118944__-g015.jpg" position="float" orientation="portrait" xlink:type="simple" id="oo_1031785.jpg"><uri content-type="original_file" xlink:type="simple">https://binary.pensoft.net/fig/1031785</uri></graphic></fig></tp:treatment-sec><tp:treatment-sec sec-type="description" id="SECID0EYKBI"><title>Description.</title><p>See <xref ref-type="bibr" rid="B15">Li et al. (2020)</xref>.</p></tp:treatment-sec><tp:treatment-sec sec-type="host" id="SECID0ECLBI"><title>Host.</title><p><tp:taxon-name><tp:taxon-name-part taxon-name-part-type="family">Encyrtidae</tp:taxon-name-part></tp:taxon-name>: <italic><tp:taxon-name><tp:taxon-name-part taxon-name-part-type="genus" reg="Aenasius">Aenasius</tp:taxon-name-part><tp:taxon-name-part taxon-name-part-type="species" reg="arizonensis">arizonensis</tp:taxon-name-part></tp:taxon-name></italic>; <tp:taxon-name><tp:taxon-name-part taxon-name-part-type="family">Pseudococcidae</tp:taxon-name-part></tp:taxon-name>: <italic><tp:taxon-name><tp:taxon-name-part taxon-name-part-type="genus" reg="Phenacoccus">Phenacoccus</tp:taxon-name-part><tp:taxon-name-part taxon-name-part-type="species" reg="solenopsis">solenopsis</tp:taxon-name-part></tp:taxon-name></italic> (<xref ref-type="bibr" rid="B15">Li et al. 2020</xref>).</p></tp:treatment-sec><tp:treatment-sec sec-type="distribution" id="SECID0EMMBI"><title>Distribution.</title><p>China (Jiangsu, Jiangxi, Guangxi).</p></tp:treatment-sec><tp:treatment-sec sec-type="comments" id="SECID0ERMBI"><title>Comments.</title><p>This species is very similar to <italic><tp:taxon-name><tp:taxon-name-part taxon-name-part-type="genus" reg="Cheiloneurus">C.</tp:taxon-name-part><tp:taxon-name-part taxon-name-part-type="species" reg="compressicommis">compressicommis</tp:taxon-name-part></tp:taxon-name></italic> (Ashmead, 1894). After comparing with the original description and the text description and figures by <xref ref-type="bibr" rid="B21">Noyes (2023)</xref>, it was found that <italic><tp:taxon-name><tp:taxon-name-part taxon-name-part-type="genus" reg="Cheiloneurus">C.</tp:taxon-name-part><tp:taxon-name-part taxon-name-part-type="species" reg="nankingensis">nankingensis</tp:taxon-name-part></tp:taxon-name></italic> is only slightly different from <italic><tp:taxon-name><tp:taxon-name-part taxon-name-part-type="genus" reg="Cheiloneurus">C.</tp:taxon-name-part><tp:taxon-name-part taxon-name-part-type="species" reg="compressicommis">compressicommis</tp:taxon-name-part></tp:taxon-name></italic> in the color of the male forewing. For this reason, we examined the paratype specimens from Nanjing and the specimens collected from Jiangxi, and reconfirmed the above differences. Therefore, we maintain the same view as Noyes, and the species is still designated as <italic><tp:taxon-name><tp:taxon-name-part taxon-name-part-type="genus" reg="Cheiloneurus">C.</tp:taxon-name-part><tp:taxon-name-part taxon-name-part-type="species" reg="nankingensis">nankingensis</tp:taxon-name-part></tp:taxon-name></italic> here.</p></tp:treatment-sec><tp:treatment-sec><!--Section generated to contain objects referenced in tp:taxon-treatment.--><fig id="F13" position="float" orientation="portrait"><object-id xmlns:xlink="http://www.w3.org/1999/xlink" content-type="doi" xlink:type="simple">10.3897/zookeys.1198.118944.figures84-92</object-id><object-id xmlns:xlink="http://www.w3.org/1999/xlink" content-type="arpha" xlink:type="simple">378C58A8-4AF6-5715-A403-D9D64668C998</object-id><label>Figures 84–92.</label><caption><p><bold>84–86</bold><italic><tp:taxon-name><tp:taxon-name-part taxon-name-part-type="genus" reg="Cheiloneurus">Cheiloneurus</tp:taxon-name-part><tp:taxon-name-part taxon-name-part-type="species" reg="hadrodorys">hadrodorys</tp:taxon-name-part></tp:taxon-name></italic> ♀ <bold>84</bold> dorsal habitus <bold>85</bold> lateral habitus <bold>86</bold> ventral habitus <bold>87–89</bold><italic><tp:taxon-name><tp:taxon-name-part taxon-name-part-type="genus" reg="Cheiloneurus">Cheiloneurus</tp:taxon-name-part><tp:taxon-name-part taxon-name-part-type="species" reg="nankingensis">nankingensis</tp:taxon-name-part></tp:taxon-name></italic> ♀ <bold>87</bold> dorsal habitus <bold>88</bold> lateral habitus <bold>89</bold> ventral habitus <bold>90–92</bold><italic><tp:taxon-name><tp:taxon-name-part taxon-name-part-type="genus" reg="Cheiloneurus">Cheiloneurus</tp:taxon-name-part><tp:taxon-name-part taxon-name-part-type="species" reg="quercus">quercus</tp:taxon-name-part></tp:taxon-name></italic> ♀ <bold>90</bold> dorsal habitus <bold>91</bold> lateral habitus <bold>92</bold> ventral habitus.</p></caption><graphic xmlns:xlink="http://www.w3.org/1999/xlink" xlink:href="zookeys-1198-143_article-118944__-g013.jpg" position="float" orientation="portrait" xlink:type="simple" id="oo_1031783.jpg"><uri content-type="original_file" xlink:type="simple">https://binary.pensoft.net/fig/1031783</uri></graphic></fig><fig id="F16" position="float" orientation="portrait"><object-id xmlns:xlink="http://www.w3.org/1999/xlink" content-type="doi" xlink:type="simple">10.3897/zookeys.1198.118944.figures105-106</object-id><object-id xmlns:xlink="http://www.w3.org/1999/xlink" content-type="arpha" xlink:type="simple">06F1A1E2-C44D-5069-84BD-28E8A12CCF97</object-id><label>Figures 105, 106.</label><caption><p><italic><tp:taxon-name><tp:taxon-name-part taxon-name-part-type="genus" reg="Cheiloneurus">Cheiloneurus</tp:taxon-name-part><tp:taxon-name-part taxon-name-part-type="species" reg="nankingensis">nankingensis</tp:taxon-name-part></tp:taxon-name></italic> ♂ <bold>105</bold> antenna <bold>106</bold> fore wing. Scale bars: 100 μm.</p></caption><graphic xmlns:xlink="http://www.w3.org/1999/xlink" xlink:href="zookeys-1198-143_article-118944__-g016.jpg" position="float" orientation="portrait" xlink:type="simple" id="oo_1031786.jpg"><uri content-type="original_file" xlink:type="simple">https://binary.pensoft.net/fig/1031786</uri></graphic></fig></tp:treatment-sec><ref-list><ref id="B15"><mixed-citation xmlns:xlink="http://www.w3.org/1999/xlink" xlink:type="simple"><person-group><name name-style="western"><surname>Li</surname><given-names>ZM</given-names></name><name name-style="western"><surname>Yao</surname><given-names>TT</given-names></name><name name-style="western"><surname>Xu</surname><given-names>ZH</given-names></name><name name-style="western"><surname>Meng</surname><given-names>L</given-names></name><name name-style="western"><surname>Li</surname><given-names>BP</given-names></name></person-group> (<year>2020</year>) <article-title>A new species of <italic><tp:taxon-name><tp:taxon-name-part taxon-name-part-type="genus">Cheiloneurus</tp:taxon-name-part></tp:taxon-name></italic> Westwood (<tp:taxon-name><tp:taxon-name-part taxon-name-part-type="order">Hymenoptera</tp:taxon-name-part></tp:taxon-name>, <tp:taxon-name><tp:taxon-name-part taxon-name-part-type="family">Encyrtidae</tp:taxon-name-part></tp:taxon-name>) as a hyperparasitoid of the invasive cotton mealybug, <italic><tp:taxon-name><tp:taxon-name-part taxon-name-part-type="genus">Phenacoccus</tp:taxon-name-part><tp:taxon-name-part taxon-name-part-type="species">solenopsis</tp:taxon-name-part></tp:taxon-name></italic> Tinsley, in China.</article-title><source>ZooKeys</source><volume>974</volume>: <fpage>23</fpage>–<lpage>29</lpage>. <ext-link xlink:href="10.3897/zookeys.974.55528" ext-link-type="doi" xlink:type="simple">https://doi.org/10.3897/zookeys.974.55528</ext-link></mixed-citation></ref><ref id="B21"><mixed-citation xmlns:xlink="http://www.w3.org/1999/xlink" xlink:type="simple"><person-group><name name-style="western"><surname>Noyes</surname><given-names>JS</given-names></name></person-group> (<year>2023</year>) <article-title><tp:taxon-name><tp:taxon-name-part taxon-name-part-type="family">Encyrtidae</tp:taxon-name-part></tp:taxon-name> of Costa Rica (<tp:taxon-name><tp:taxon-name-part taxon-name-part-type="order">Hymenoptera</tp:taxon-name-part></tp:taxon-name>: <tp:taxon-name><tp:taxon-name-part taxon-name-part-type="superfamily">Chalcidoidea</tp:taxon-name-part></tp:taxon-name>), 4.</article-title><source>Taxonomic Monographs on Neotropical <tp:taxon-name><tp:taxon-name-part taxon-name-part-type="order">Hymenoptera</tp:taxon-name-part></tp:taxon-name></source><volume>2</volume>: <fpage>1</fpage>–<lpage>923</lpage>.</mixed-citation></ref></ref-list></tp:taxon-treatment>
