# Supplementary material for: ﻿A taxonomic study of Cheiloneurus Westwood (Hymenoptera, Encyrtidae) from China
Source: Zookeys. 2024 Apr 24;1198:143–72. doi: 10.3897/zookeys.1198.118944 (PMC11063624; doi:10.3897/zookeys.1198.118944)
Supplement: XML Treatment for Cheiloneurus quercus [file zookeys.1198.118944-treatment13.xml]

<!DOCTYPE tp:taxon-treatment
  PUBLIC "-//TaxonX//DTD Taxonomic Treatment Publishing DTD v0 20100105//EN" "tax-treatment-NSO.dtd">
<tp:taxon-treatment xmlns:tp="http://www.plazi.org/taxpub"><tp:treatment-meta><kwd-group><label>Taxon classification</label><kwd>
                <named-content content-type="kingdom">Animalia</named-content>
              </kwd><kwd>
                <named-content content-type="order">Hymenoptera</named-content>
              </kwd><kwd>
                <named-content content-type="family">Encyrtidae</named-content>
              </kwd></kwd-group><mixed-citation publication-type="journal"><person-group><name><surname>Wang</surname><given-names>Haiyang</given-names></name><name><surname>Cui</surname><given-names>Wenyu</given-names></name><name><surname>Xi</surname><given-names>Chunxiang</given-names></name><name><surname>Cao</surname><given-names>Xinyu</given-names></name><name><surname>Li</surname><given-names>Weiqiong</given-names></name><name><surname>Zu</surname><given-names>Guohao</given-names></name></person-group><article-title>﻿A taxonomic study of <italic><tp:taxon-name><tp:taxon-name-part taxon-name-part-type="genus" reg="Cheiloneurus">Cheiloneurus</tp:taxon-name-part></tp:taxon-name></italic> Westwood (<tp:taxon-name><tp:taxon-name-part taxon-name-part-type="order">Hymenoptera</tp:taxon-name-part></tp:taxon-name>, <tp:taxon-name><tp:taxon-name-part taxon-name-part-type="family">Encyrtidae</tp:taxon-name-part></tp:taxon-name>) from China</article-title><source>Zookeys</source><day>24</day><month>04</month><year>2024</year><volume>1198</volume><fpage>143</fpage><lpage>172</lpage><pub-id pub-id-type="doi">10.3897/zookeys.1198.118944</pub-id></mixed-citation></tp:treatment-meta><tp:nomenclature><label>﻿</label><tp:taxon-name>
              <object-id xmlns:xlink="http://www.w3.org/1999/xlink" content-type="arpha" xlink:type="simple">941D7AFE-2DED-5283-BAC6-85441F80F6C0</object-id>
              <tp:taxon-name-part taxon-name-part-type="genus" reg="Cheiloneurus">Cheiloneurus</tp:taxon-name-part>
              <tp:taxon-name-part taxon-name-part-type="species" reg="quercus">quercus</tp:taxon-name-part>
            </tp:taxon-name><tp:taxon-authority>Mayr, 1876</tp:taxon-authority><xref ref-type="fig" rid="F13">Figs 90–92</xref><xref ref-type="fig" rid="F17">, 107–113</xref><tp:nomenclature-citation-list><tp:nomenclature-citation><tp:taxon-name>
                  <tp:taxon-name-part taxon-name-part-type="genus" reg="Cheiloneurus">Cheiloneurus</tp:taxon-name-part>
                  <tp:taxon-name-part taxon-name-part-type="species" reg="quercus">quercus</tp:taxon-name-part>
                </tp:taxon-name><comment><xref ref-type="bibr" rid="B17">Mayr 1876</xref>: 744, 746, Austria, not examined. </comment></tp:nomenclature-citation><tp:nomenclature-citation><tp:taxon-name>
                  <tp:taxon-name-part taxon-name-part-type="genus" reg="Cheiloneurus">Cheiloneurus</tp:taxon-name-part>
                  <tp:taxon-name-part taxon-name-part-type="species" reg="tenuicornis">tenuicornis</tp:taxon-name-part>
                </tp:taxon-name><comment><xref ref-type="bibr" rid="B13">Ishii 1928</xref>: 147–148. Lectotype ♀, <named-content xmlns:xlink="http://www.w3.org/1999/xlink" content-type="dwc:institutional_code" xlink:title="National Institute of Agro-Environmental Sciences" xlink:href="http://grbio.org/institution/national-institute-environmental-studies" xlink:type="simple">NIES</named-content>, Japan. Synonymized with <tp:taxon-name><tp:taxon-name-part taxon-name-part-type="genus" reg="Cheiloneurus">C.</tp:taxon-name-part><tp:taxon-name-part taxon-name-part-type="species" reg="quercus">quercus</tp:taxon-name-part></tp:taxon-name> by <xref ref-type="bibr" rid="B29">Trjapitzin (1989</xref>: 305). </comment></tp:nomenclature-citation><tp:nomenclature-citation><tp:taxon-name>
                  <tp:taxon-name-part taxon-name-part-type="genus" reg="Cheiloneurus">Cheiloneurus</tp:taxon-name-part>
                  <tp:taxon-name-part taxon-name-part-type="species" reg="quercus">quercus</tp:taxon-name-part>
                </tp:taxon-name><comment><xref ref-type="bibr" rid="B14">Japoshvili et al. 2016</xref>: 368. </comment></tp:nomenclature-citation></tp:nomenclature-citation-list></tp:nomenclature><tp:treatment-sec sec-type="material" id="SECID0EXRBI"><title>Material examined.</title><p>China – Henan •1♀; Gongyi, Luzhuang; <named-content xmlns:xlink="http://www.w3.org/1999/xlink" content-type="dwc:verbatimCoordinates" xlink:type="simple"><named-content content-type="geo-json" specific-use="{&#34;type&#34;:&#34;Point&#34;,&#34;coordinates&#34;:[112.871667,34.616944]}" id="NCID0EASBI" xlink:type="simple">34°37'1"N, 112°52'18"E</named-content></named-content>; 213 m elev.; 07 May 2016; Guo-Hao Zu, Nai-Zhi Li, Jian-Wei Zu leg.; by yellow pan trapping; <abbrev xmlns:xlink="http://www.w3.org/1999/xlink" xlink:title="insect collections of Tianjin Agricultural University" id="ABBRID0EFSBI" xlink:type="simple">TJAU</abbrev>-HN-CHE-006 – Tianjin • 1♀; Jixian, Baxian Mountain National Nature Reserve; <named-content xmlns:xlink="http://www.w3.org/1999/xlink" content-type="dwc:verbatimCoordinates" xlink:type="simple"><named-content content-type="geo-json" specific-use="{&#34;type&#34;:&#34;Point&#34;,&#34;coordinates&#34;:[117.564444,40.199444]}" id="NCID0EMSBI" xlink:type="simple">40°11'58"N, 117°33'52"E</named-content></named-content>; 1052 m elev.; 01 Oct. 2023; Ke-Long Jiao leg.; by sweep netting; <abbrev xmlns:xlink="http://www.w3.org/1999/xlink" xlink:title="insect collections of Tianjin Agricultural University" id="ABBRID0ERSBI" xlink:type="simple">TJAU</abbrev>-TJ-CHE-025.</p></tp:treatment-sec><tp:treatment-sec sec-type="diagnosis" id="SECID0EVSBI"><title>Diagnosis.</title><p><bold>Female</bold>. Length, excluding ovipositor, 1.71–2.0 mm; antennal scape brown, apex white, dorsal margin of pedicel brown, ventral margin of pedicel and all funiculars white, clava dark; mandible with one tooth and a broadly truncate upper tooth; legs pale; all femora apically light brown; basal half of all tibia light brown; metasoma forming a long triangle, slightly shorter and narrower than mesosoma; ovipositor slightly exserted.</p><fig id="F16" position="float" orientation="portrait"><object-id xmlns:xlink="http://www.w3.org/1999/xlink" content-type="doi" xlink:type="simple">10.3897/zookeys.1198.118944.figures105-106</object-id><object-id xmlns:xlink="http://www.w3.org/1999/xlink" content-type="arpha" xlink:type="simple">06F1A1E2-C44D-5069-84BD-28E8A12CCF97</object-id><label>Figures 105, 106.</label><caption><p><italic><tp:taxon-name><tp:taxon-name-part taxon-name-part-type="genus" reg="Cheiloneurus">Cheiloneurus</tp:taxon-name-part><tp:taxon-name-part taxon-name-part-type="species" reg="nankingensis">nankingensis</tp:taxon-name-part></tp:taxon-name></italic> ♂ <bold>105</bold> antenna <bold>106</bold> fore wing. Scale bars: 100 μm.</p></caption><graphic xmlns:xlink="http://www.w3.org/1999/xlink" xlink:href="zookeys-1198-143_article-118944__-g016.jpg" position="float" orientation="portrait" xlink:type="simple" id="oo_1031786.jpg"><uri content-type="original_file" xlink:type="simple">https://binary.pensoft.net/fig/1031786</uri></graphic></fig><fig id="F17" position="float" orientation="portrait"><object-id xmlns:xlink="http://www.w3.org/1999/xlink" content-type="doi" xlink:type="simple">10.3897/zookeys.1198.118944.figures107-113</object-id><object-id xmlns:xlink="http://www.w3.org/1999/xlink" content-type="arpha" xlink:type="simple">B26E4304-9153-5413-86BB-43591B10E1FA</object-id><label>Figures 107–113.</label><caption><p><italic><tp:taxon-name><tp:taxon-name-part taxon-name-part-type="genus" reg="Cheiloneurus">Cheiloneurus</tp:taxon-name-part><tp:taxon-name-part taxon-name-part-type="species" reg="quercus">quercus</tp:taxon-name-part></tp:taxon-name></italic> ♀ <bold>107</bold> head <bold>108</bold> antenna <bold>109</bold> mesosoma <bold>110</bold> fore wing <bold>111</bold> hind wing <bold>112</bold> metasoma <bold>113</bold> legs. Scale bars: 100 μm.</p></caption><graphic xmlns:xlink="http://www.w3.org/1999/xlink" xlink:href="zookeys-1198-143_article-118944__-g017.jpg" position="float" orientation="portrait" xlink:type="simple" id="oo_1031787.jpg"><uri content-type="original_file" xlink:type="simple">https://binary.pensoft.net/fig/1031787</uri></graphic></fig></tp:treatment-sec><tp:treatment-sec sec-type="description" id="SECID0E6UBI"><title>Description.</title><p>See <xref ref-type="bibr" rid="B16">Ma (2004)</xref>.</p></tp:treatment-sec><tp:treatment-sec sec-type="host" id="SECID0EJVBI"><title>Host.</title><p><tp:taxon-name><tp:taxon-name-part taxon-name-part-type="family">Coccidae</tp:taxon-name-part></tp:taxon-name>: <italic><tp:taxon-name><tp:taxon-name-part taxon-name-part-type="genus" reg="Eulecanium">Eulecanium</tp:taxon-name-part></tp:taxon-name></italic> sp., <italic><tp:taxon-name><tp:taxon-name-part taxon-name-part-type="genus" reg="Pulvinaria">Pulvinaria</tp:taxon-name-part><tp:taxon-name-part taxon-name-part-type="species" reg="vitis">vitis</tp:taxon-name-part></tp:taxon-name></italic>, <tp:taxon-name><tp:taxon-name-part taxon-name-part-type="family">Kermesidae</tp:taxon-name-part></tp:taxon-name>: <italic><tp:taxon-name><tp:taxon-name-part taxon-name-part-type="genus" reg="Kermes">Kermes</tp:taxon-name-part><tp:taxon-name-part taxon-name-part-type="species" reg="miyasakii">miyasakii</tp:taxon-name-part></tp:taxon-name></italic>, <italic><tp:taxon-name><tp:taxon-name-part taxon-name-part-type="genus" reg="Kermes">Kermes</tp:taxon-name-part><tp:taxon-name-part taxon-name-part-type="species" reg="nakagawae">nakagawae</tp:taxon-name-part></tp:taxon-name></italic>, <italic><tp:taxon-name><tp:taxon-name-part taxon-name-part-type="genus" reg="Kermes">Kermes</tp:taxon-name-part><tp:taxon-name-part taxon-name-part-type="species" reg="quercus">quercus</tp:taxon-name-part></tp:taxon-name></italic>, <italic><tp:taxon-name><tp:taxon-name-part taxon-name-part-type="genus" reg="Kermococcus">Kermococcus</tp:taxon-name-part></tp:taxon-name></italic> sp., <italic><tp:taxon-name><tp:taxon-name-part taxon-name-part-type="genus" reg="Kermococcus">Kermococcus</tp:taxon-name-part><tp:taxon-name-part taxon-name-part-type="species" reg="miyasakii">miyasakii</tp:taxon-name-part></tp:taxon-name></italic>, <italic><tp:taxon-name><tp:taxon-name-part taxon-name-part-type="genus" reg="Kermococcus">Kermococcus</tp:taxon-name-part><tp:taxon-name-part taxon-name-part-type="species" reg="nakagawae">nakagawae</tp:taxon-name-part></tp:taxon-name></italic>, <tp:taxon-name><tp:taxon-name-part taxon-name-part-type="family">Pseudococcidae</tp:taxon-name-part></tp:taxon-name>: <italic><tp:taxon-name><tp:taxon-name-part taxon-name-part-type="genus" reg="Coccura">Coccura</tp:taxon-name-part><tp:taxon-name-part taxon-name-part-type="species" reg="ussuriensis">ussuriensis</tp:taxon-name-part></tp:taxon-name></italic>, <italic><tp:taxon-name><tp:taxon-name-part taxon-name-part-type="genus" reg="Phenacoccus">Phenacoccus</tp:taxon-name-part><tp:taxon-name-part taxon-name-part-type="species" reg="polyphagus">polyphagus</tp:taxon-name-part></tp:taxon-name></italic> (<xref ref-type="bibr" rid="B20">Noyes 2019</xref>).</p></tp:treatment-sec><tp:treatment-sec sec-type="distribution" id="SECID0EIZBI"><title>Distribution.</title><p>China (Liaoning, Tianjin, Henan, Shaanxi, Shandong), Austria, Czech Republic, Hungary, Italy, Japan, Russia, Turkey.</p></tp:treatment-sec><tp:treatment-sec><!--Section generated to contain objects referenced in tp:taxon-treatment.--><fig id="F13" position="float" orientation="portrait"><object-id xmlns:xlink="http://www.w3.org/1999/xlink" content-type="doi" xlink:type="simple">10.3897/zookeys.1198.118944.figures84-92</object-id><object-id xmlns:xlink="http://www.w3.org/1999/xlink" content-type="arpha" xlink:type="simple">378C58A8-4AF6-5715-A403-D9D64668C998</object-id><label>Figures 84–92.</label><caption><p><bold>84–86</bold><italic><tp:taxon-name><tp:taxon-name-part taxon-name-part-type="genus" reg="Cheiloneurus">Cheiloneurus</tp:taxon-name-part><tp:taxon-name-part taxon-name-part-type="species" reg="hadrodorys">hadrodorys</tp:taxon-name-part></tp:taxon-name></italic> ♀ <bold>84</bold> dorsal habitus <bold>85</bold> lateral habitus <bold>86</bold> ventral habitus <bold>87–89</bold><italic><tp:taxon-name><tp:taxon-name-part taxon-name-part-type="genus" reg="Cheiloneurus">Cheiloneurus</tp:taxon-name-part><tp:taxon-name-part taxon-name-part-type="species" reg="nankingensis">nankingensis</tp:taxon-name-part></tp:taxon-name></italic> ♀ <bold>87</bold> dorsal habitus <bold>88</bold> lateral habitus <bold>89</bold> ventral habitus <bold>90–92</bold><italic><tp:taxon-name><tp:taxon-name-part taxon-name-part-type="genus" reg="Cheiloneurus">Cheiloneurus</tp:taxon-name-part><tp:taxon-name-part taxon-name-part-type="species" reg="quercus">quercus</tp:taxon-name-part></tp:taxon-name></italic> ♀ <bold>90</bold> dorsal habitus <bold>91</bold> lateral habitus <bold>92</bold> ventral habitus.</p></caption><graphic xmlns:xlink="http://www.w3.org/1999/xlink" xlink:href="zookeys-1198-143_article-118944__-g013.jpg" position="float" orientation="portrait" xlink:type="simple" id="oo_1031783.jpg"><uri content-type="original_file" xlink:type="simple">https://binary.pensoft.net/fig/1031783</uri></graphic></fig></tp:treatment-sec><ref-list><ref id="B17"><mixed-citation xmlns:xlink="http://www.w3.org/1999/xlink" xlink:type="simple"><person-group><name name-style="western"><surname>Mayr</surname><given-names>G</given-names></name></person-group> (<year>1876</year>) Die europäischen Encyrtiden. Verhandlungen der Zoologisch-Botanischen Gesellchaft in Wien 25: 744, 746.</mixed-citation></ref><ref id="B13"><mixed-citation xmlns:xlink="http://www.w3.org/1999/xlink" xlink:type="simple"><person-group><name name-style="western"><surname>Ishii</surname><given-names>T</given-names></name></person-group> (<year>1928</year>) <article-title>The <tp:taxon-name><tp:taxon-name-part taxon-name-part-type="subfamily">Encyrtinae</tp:taxon-name-part></tp:taxon-name> of Japan. I.</article-title><source>Bulletin of the Imperial Agricultural Experiment Station of Japan</source><volume>3</volume>: <fpage>79</fpage>–<lpage>160</lpage>.</mixed-citation></ref><ref id="B29"><mixed-citation xmlns:xlink="http://www.w3.org/1999/xlink" xlink:type="simple"><person-group><name name-style="western"><surname>Trjapitzin</surname><given-names>VA</given-names></name></person-group> (<year>1989</year>) <source>Parasitic <tp:taxon-name><tp:taxon-name-part taxon-name-part-type="order">Hymenoptera</tp:taxon-name-part></tp:taxon-name> of the Fam. <tp:taxon-name><tp:taxon-name-part taxon-name-part-type="family">Encyrtidae</tp:taxon-name-part></tp:taxon-name> of Palaearctics.</source><publisher-name>Institute of Zoology</publisher-name>, <publisher-loc>Academy of sciences of SSR, Leningrad</publisher-loc>, <size units="page">489 pp</size>. [in Russian]</mixed-citation></ref><ref id="B14"><mixed-citation xmlns:xlink="http://www.w3.org/1999/xlink" xlink:type="simple"><person-group><name name-style="western"><surname>Japoshvili</surname><given-names>G</given-names></name><name name-style="western"><surname>Higashiura</surname><given-names>Y</given-names></name><name name-style="western"><surname>Kamitani</surname><given-names>S</given-names></name></person-group> (<year>2016</year>) <article-title>A review of Japanese <tp:taxon-name><tp:taxon-name-part taxon-name-part-type="family">Encyrtidae</tp:taxon-name-part></tp:taxon-name> (<tp:taxon-name><tp:taxon-name-part taxon-name-part-type="order">Hymenoptera</tp:taxon-name-part></tp:taxon-name>), with descriptions of new species, new records and comments on the types described by Japanese authors.</article-title><source>Acta Entomologica Musei Nationalis</source><volume>56</volume>(<issue>1</issue>): <fpage>345</fpage>–<lpage>401</lpage>.</mixed-citation></ref><ref id="B16"><mixed-citation xmlns:xlink="http://www.w3.org/1999/xlink" xlink:type="simple"><person-group><name name-style="western"><surname>Ma</surname><given-names>FL</given-names></name></person-group> (<year>2004</year>) Systematic studies on <tp:taxon-name><tp:taxon-name-part taxon-name-part-type="family">Encyrtidae</tp:taxon-name-part></tp:taxon-name> (<tp:taxon-name><tp:taxon-name-part taxon-name-part-type="order">Hymenoptera</tp:taxon-name-part></tp:taxon-name>: <tp:taxon-name><tp:taxon-name-part taxon-name-part-type="superfamily">Chalcidoidea</tp:taxon-name-part></tp:taxon-name>) from northeastern China. PhD thesis, Northeast Forestry University.</mixed-citation></ref><ref id="B20"><mixed-citation xmlns:xlink="http://www.w3.org/1999/xlink" xlink:type="simple"><person-group><name name-style="western"><surname>Noyes</surname><given-names>JS</given-names></name></person-group> (<year>2019</year>) Universal <tp:taxon-name><tp:taxon-name-part taxon-name-part-type="superfamily">Chalcidoidea</tp:taxon-name-part></tp:taxon-name> Database. World Wide Web electronic publication. <ext-link xlink:href="http://www.nhm.ac.uk/chalcidoids" ext-link-type="uri" xlink:type="simple">http://www.nhm.ac.uk/chalcidoids</ext-link> [Last updated March 2019] [Accessed July 2023]</mixed-citation></ref></ref-list></tp:taxon-treatment>
